# Supplementary material for: YTHDC1 Regulates the Migration, Invasion, Proliferation, and Apoptosis of Rheumatoid Fibroblast-Like Synoviocytes
Source: Front Immunol. 2024 Oct 29;15:1440398. doi: 10.3389/fimmu.2024.1440398 (PMC11554466; doi:10.3389/fimmu.2024.1440398)
Supplement: Supplementary file 1 [file Table1.csv]

	p_val	avg_log2FC	pct.1	pct.2	p_val_adj	cluster	gene
TCL1A	0	3.1749071473282	0.727	0.014	0	Other	TCL1A
MS4A1	0	2.83264460020423	0.774	0.074	0	Other	MS4A1
CD79A	0	2.67433892510266	0.788	0.107	0	Other	CD79A
CD79B	0	2.21723737393617	0.703	0.163	0	Other	CD79B
LINC00926	0	2.13897237820787	0.609	0.05	0	Other	LINC00926
BANK1	0	2.0704568010072	0.629	0.061	0	Other	BANK1
VPREB3	0	2.02749061369446	0.55	0.023	0	Other	VPREB3
HLA-DQA2	0	1.99125253828649	0.805	0.258	0	Other	HLA-DQA2
RALGPS2	0	1.90053369891531	0.589	0.081	0	Other	RALGPS2
MEF2C	0	1.88257097641735	0.587	0.106	0	Other	MEF2C
FCER2	0	1.86813212093654	0.515	0.028	0	Other	FCER2
FCRL1	0	1.68394936852938	0.47	0.026	0	Other	FCRL1
TSPAN13	0	1.43127160100251	0.412	0.014	0	Other	TSPAN13
FAM129C	0	1.42856425108176	0.417	0.019	0	Other	FAM129C
AFF3	0	1.39311932070808	0.418	0.038	0	Other	AFF3
CD22	0	1.31447345042648	0.361	0.026	0	Other	CD22
CD72	0	1.26005705352691	0.333	0.028	0	Other	CD72
IGLL5	0	1.17476010109739	0.47	0.062	0	Other	IGLL5
PAX5	0	1.16516925559016	0.336	0.027	0	Other	PAX5
HLA-DRA	4.64823987433696e-307	2.33878379779268	0.852	0.387	1.52174077006043e-302	Other	HLA-DRA
KIAA0125	1.77381403129861e-302	1.25806528484008	0.336	0.031	5.8071123756654e-298	Other	KIAA0125
IRF8	7.19585621459388e-300	1.70155345194395	0.552	0.111	2.35577940753374e-295	Other	IRF8
BCL11A	7.50963643692807e-294	1.18277872422357	0.359	0.039	2.45850477672151e-289	Other	BCL11A
HVCN1	1.26152128458729e-284	1.32204293208618	0.44	0.068	4.12996838148188e-280	Other	HVCN1
BCL7A	1.2989357171669e-283	1.06382848599547	0.287	0.023	4.25245575086099e-279	Other	BCL7A
RP11-164H13.1	6.07934811686684e-280	0.724327560878747	0.16	0.003	1.99025698649986e-275	Other	RP11-164H13.1
HLA-DQA1	2.28239483863709e-278	1.6247004942068	0.669	0.181	7.47210422273011e-274	Other	HLA-DQA1
HLA-DQB1	5.39186381720001e-278	1.74752055615739	0.749	0.24	1.76518837647494e-273	Other	HLA-DQB1
TNFRSF13C	1.49817314447752e-277	1.26295500153329	0.4	0.054	4.90471924039052e-273	Other	TNFRSF13C
CD74	7.02165642110154e-276	2.26854872524492	0.896	0.682	2.29874987914022e-271	Other	CD74
COL19A1	4.37040330945196e-274	0.704044232185739	0.182	0.005	1.43078263544838e-269	Other	COL19A1
SPIB	8.5763995651018e-267	1.06564083328801	0.328	0.035	2.80774168962303e-262	Other	SPIB
TP53INP1	2.85200620112287e-261	1.65033160035582	0.484	0.095	9.33689790123605e-257	Other	TP53INP1
TCF4	5.01826423304477e-257	1.43836688414358	0.419	0.067	1.6428793446142e-252	Other	TCF4
BLNK	7.6264316928168e-241	0.869425716946823	0.289	0.03	2.49674120759436e-236	Other	BLNK
SNX29P2	1.86824733210249e-240	1.14830606633508	0.351	0.048	6.11626811583714e-236	Other	SNX29P2
HLA-DPB1	1.88382137479469e-239	1.9827572343812	0.865	0.667	6.16725441680284e-235	Other	HLA-DPB1
MACROD2	6.23804831225334e-239	0.720236124933936	0.185	0.008	2.0422122564655e-234	Other	MACROD2
HLA-DOB	2.52645869906043e-236	0.902791069492838	0.263	0.024	8.27112048898405e-232	Other	HLA-DOB
P2RX5	3.54027675806986e-234	1.496288181855	0.467	0.097	1.15901580505691e-229	Other	P2RX5
GAPT	7.48932986062326e-234	1.09068987464853	0.341	0.047	2.45185680977084e-229	Other	GAPT
EAF2	3.30127618508193e-233	1.41522232659893	0.464	0.096	1.08077179747212e-228	Other	EAF2
CTA-250D10.23	1.53230814802182e-232	1.08361171227246	0.334	0.044	5.01647041499385e-228	Other	CTA-250D10.23
HLA-DMB	4.5175628814881e-230	1.42955959784757	0.583	0.154	1.47895973614157e-225	Other	HLA-DMB
PKIG	1.11522715732605e-227	0.978445313994092	0.314	0.039	3.65103066765402e-223	Other	PKIG
CD40	3.19900303759966e-224	1.13899586212185	0.386	0.065	1.04728961444938e-219	Other	CD40
JUND	6.53709954368346e-222	1.38072596822562	0.957	0.987	2.14011564861109e-217	Other	JUND
FCRLA	1.22351250807612e-220	0.832216582237385	0.263	0.026	4.00553524893961e-216	Other	FCRLA
PPAPDC1B	6.02526288379824e-217	1.57769127060789	0.471	0.109	1.97255056289787e-212	Other	PPAPDC1B
PCDH9	6.08060957818664e-217	0.761520118930017	0.174	0.008	1.99066996370674e-212	Other	PCDH9
HLA-DRB5	3.55611451506871e-214	1.53681298823886	0.864	0.508	1.1642007699432e-209	Other	HLA-DRB5
CD37	2.41674551307547e-212	1.92146169689239	0.868	0.903	7.91194146070647e-208	Other	CD37
PPP1R14A	2.23743576390491e-209	0.966858714918017	0.237	0.021	7.32491720387191e-205	Other	PPP1R14A
SNX22	5.77975977777028e-206	0.778747324333776	0.203	0.015	1.89217775604643e-201	Other	SNX22
YBX3	3.18984887227482e-205	2.05266796810133	0.697	0.307	1.04429272380533e-200	Other	YBX3
HLA-DMA	1.10471044789987e-201	1.51122515191604	0.73	0.306	3.6166010643346e-197	Other	HLA-DMA
ADAM28	1.84058107379327e-196	1.00822424866769	0.297	0.041	6.0256943193844e-192	Other	ADAM28
HLA-DPA1	8.18239196285371e-196	1.61046036398356	0.845	0.606	2.67875148079905e-191	Other	HLA-DPA1
RP11-693J15.5	2.03282719858758e-187	0.687993375116535	0.171	0.011	6.65506968273601e-183	Other	RP11-693J15.5
COBLL1	1.79611731531662e-182	0.961136056692117	0.293	0.043	5.88012886688356e-178	Other	COBLL1
CD19	2.31376043279598e-182	0.855795164636969	0.263	0.034	7.57478890488748e-178	Other	CD19
GNG7	3.41278165783187e-178	0.873695559933776	0.314	0.051	1.117276459141e-173	Other	GNG7
MZB1	3.79171374957465e-174	0.464839644822556	0.293	0.044	1.24133124733575e-169	Other	MZB1
PDLIM1	4.47690297579149e-173	1.08479372873784	0.401	0.089	1.46564849621462e-168	Other	PDLIM1
KIAA0226L	2.80234119659303e-171	0.647575013770705	0.179	0.014	9.17430460940626e-167	Other	KIAA0226L
STRBP	4.14278485245575e-169	0.987105402799216	0.342	0.066	1.35626490499697e-164	Other	STRBP
MARCH1	1.44401256245884e-167	1.16927969606351	0.417	0.101	4.72740832697776e-163	Other	MARCH1
IL6	2.13661404447193e-167	0.785612823005422	0.141	0.008	6.99484705879221e-163	Other	IL6
FAM26F	1.24277877150108e-165	1.11594091984578	0.527	0.153	4.06860914214024e-161	Other	FAM26F
NFKBID	1.24524914684808e-163	1.15215990489403	0.381	0.087	4.07669665695125e-159	Other	NFKBID
CXXC5	1.11512898603534e-162	1.09908868895482	0.413	0.1	3.65070927448249e-158	Other	CXXC5
SWAP70	2.67018986232379e-157	1.00946678930364	0.325	0.065	8.74166757127563e-153	Other	SWAP70
BASP1	3.19625620666247e-157	1.15334653513852	0.401	0.098	1.04639035693716e-152	Other	BASP1
BLK	3.34673290288641e-155	0.829571709470906	0.284	0.047	1.09565341774695e-150	Other	BLK
SMIM14	7.32602043626715e-152	1.24186957767902	0.463	0.14	2.39839257042514e-147	Other	SMIM14
MTSS1	9.80763632201474e-151	1.2601705813461	0.509	0.164	3.21082397910119e-146	Other	MTSS1
TPD52	1.3496042081452e-150	1.0278049018785	0.365	0.085	4.41833425662576e-146	Other	TPD52
CYB561A3	9.26176388172707e-150	1.23899556689322	0.471	0.151	3.03211625959981e-145	Other	CYB561A3
CD200	2.56326100557535e-149	0.514042814714523	0.123	0.006	8.39160388005259e-145	Other	CD200
EBF1	2.10233207038823e-148	0.676679599170445	0.171	0.016	6.88261473203698e-144	Other	EBF1
HLA-DRB1	2.84763084311518e-148	1.20769544377628	0.777	0.403	9.32257385419049e-144	Other	HLA-DRB1
TCL1B	6.79668664759046e-148	0.584996288561041	0.088	0.002	2.22509927468816e-143	Other	TCL1B
C16orf74	2.3145992839074e-147	0.958525550040112	0.304	0.06	7.57753513565605e-143	Other	C16orf74
TLE1	4.5840974336444e-147	1.02046235066022	0.337	0.074	1.5007418178265e-142	Other	TLE1
CD69	5.426805685537e-144	1.85322435797035	0.841	0.779	1.7766276453311e-139	Other	CD69
NCF1	3.98070406713023e-143	1.12568284690509	0.617	0.248	1.30320289749709e-138	Other	NCF1
STX7	2.84893176924005e-140	1.16503186111808	0.427	0.127	9.32683282613809e-136	Other	STX7
CLEC4C	4.1334511909601e-139	0.306651554797903	0.071	0	1.35320925089652e-134	Other	CLEC4C
KIAA1407	1.06234374150857e-136	0.871800943601289	0.172	0.018	3.47790094095074e-132	Other	KIAA1407
CD83	1.55849340953219e-136	1.32329138874665	0.481	0.167	5.10219572412647e-132	Other	CD83
DNASE1L3	1.3504835070755e-134	0.226310147276425	0.074	0.001	4.42121290546376e-130	Other	DNASE1L3
SNX2	1.32329643971321e-131	1.26501729481981	0.6	0.279	4.33220788433312e-127	Other	SNX2
FCRL2	5.71995053007039e-130	0.658259023147775	0.19	0.024	1.87259740453444e-125	Other	FCRL2
PAWR	8.85116419654467e-128	0.630214668677947	0.181	0.022	2.8976941346648e-123	Other	PAWR
NEIL1	9.17349052269043e-128	0.864985306441282	0.19	0.025	3.00321732731839e-123	Other	NEIL1
ABCB4	1.35317560243999e-127	0.349469770479136	0.087	0.003	4.43002628726804e-123	Other	ABCB4
FAM69B	4.52213365909598e-125	0.362010707189312	0.083	0.002	1.48045611731484e-120	Other	FAM69B
FADS3	1.4406419819902e-124	0.601306652290848	0.184	0.024	4.71637372063951e-120	Other	FADS3
LINC01013	1.7755923273324e-124	0.311759308515163	0.069	0.001	5.8129341612208e-120	Other	LINC01013
LAT2	7.73510378686074e-124	1.05136051995093	0.398	0.121	2.53231827774247e-119	Other	LAT2
CXCR4	1.40122057850576e-121	1.05309044813769	0.893	0.874	4.58731592991216e-117	Other	CXCR4
CDCA7L	2.88542713850082e-120	0.742508128282039	0.262	0.052	9.446311366024e-116	Other	CDCA7L
TAPT1	1.47778484159492e-117	1.00371041279202	0.326	0.085	4.83797201441346e-113	Other	TAPT1
PLD4	1.43616909691696e-115	1.03080182901804	0.211	0.035	4.70173038948675e-111	Other	PLD4
BTG1	8.33078427639757e-111	0.930743407298661	0.953	0.97	2.72733215640704e-106	Other	BTG1
SCN3A	8.87669124467198e-111	0.337864926637158	0.082	0.003	2.90605117968071e-106	Other	SCN3A
LRRC26	1.64934820379239e-108	0.216323276140096	0.051	0	5.39963614957554e-104	Other	LRRC26
FAM177B	2.86836165523947e-107	0.370359457295632	0.086	0.004	9.39044238692299e-103	Other	FAM177B
E2F5	8.04342007409268e-107	0.626786022975906	0.177	0.026	2.63325486385646e-102	Other	E2F5
SCT	2.78896397100249e-105	0.34209351545471	0.055	0	9.13051024826794e-101	Other	SCT
FAM3C	3.51205993754825e-105	0.979610321967096	0.323	0.091	1.14977818235455e-100	Other	FAM3C
FCRL5	6.24277236215171e-105	0.622630378330921	0.16	0.021	2.04375881592123e-100	Other	FCRL5
HS3ST1	1.81651838626999e-103	0.274477014398724	0.069	0.002	5.94691789297069e-99	Other	HS3ST1
LY86	1.55378278714834e-102	0.909413819025161	0.378	0.121	5.08677408856622e-98	Other	LY86
PHACTR1	3.55020697667295e-100	0.774102057286084	0.257	0.059	1.16226676002319e-95	Other	PHACTR1
IL4R	5.79032715307968e-98	1.24265122263597	0.378	0.134	1.89563730337523e-93	Other	IL4R
CCSER1	9.03733811208192e-98	0.380588170670347	0.092	0.006	2.95864375113338e-93	Other	CCSER1
STAP1	9.81484919547075e-96	0.534576124268315	0.146	0.02	3.21318532961321e-91	Other	STAP1
WDFY4	9.97668440610818e-95	0.492534142346572	0.171	0.028	3.26616694087169e-90	Other	WDFY4
PTCRA	3.32946143720579e-94	0.31439591868662	0.056	0.001	1.08999908531243e-89	Other	PTCRA
BTK	1.04542025708692e-93	0.783406498302022	0.279	0.075	3.42249683765115e-89	Other	BTK
PMEPA1	1.24094715780099e-93	0.398791634607756	0.13	0.015	4.06261280520889e-89	Other	PMEPA1
ZCCHC7	4.07312706133729e-93	1.11925474748298	0.463	0.202	1.3334603373406e-88	Other	ZCCHC7
KHDRBS2	6.74164111916604e-92	0.327848162700715	0.082	0.005	2.20707846959258e-87	Other	KHDRBS2
ZNF608	1.08739524443611e-91	0.297187818536312	0.078	0.004	3.55991455123493e-87	Other	ZNF608
FCHSD2	3.89154764745027e-91	0.872934245072056	0.326	0.102	1.27401486882227e-86	Other	FCHSD2
WDR74	1.26931932254393e-90	1.32030500209965	0.458	0.206	4.15549759814432e-86	Other	WDR74
PNOC	8.8839316438194e-90	0.562588187150232	0.171	0.029	2.90842154155359e-85	Other	PNOC
CIITA	2.75152882982477e-87	0.597046516946328	0.196	0.04	9.00795508308035e-83	Other	CIITA
BMP2K	3.07442656062857e-87	0.63767375832593	0.215	0.047	1.00650576741858e-82	Other	BMP2K
LAMP5	4.83908468643899e-87	0.22183325134052	0.063	0.002	1.5842195446464e-82	Other	LAMP5
ADAM19	1.9724784780438e-86	0.763194545472842	0.252	0.065	6.45750004141981e-82	Other	ADAM19
CHPT1	4.94405832492264e-84	0.816320563300142	0.346	0.121	1.61858581441318e-79	Other	CHPT1
TSC22D3	3.11955889571416e-83	0.789081186882337	0.942	0.984	1.0212811912789e-78	Other	TSC22D3
LILRA4	8.91154982762189e-83	0.578336805051594	0.057	0.002	2.91746318256685e-78	Other	LILRA4
PLEKHG1	9.61321833564181e-83	0.410392049412827	0.1	0.01	3.14717541872241e-78	Other	PLEKHG1
TSPAN3	7.77865586132722e-82	0.684279085626761	0.273	0.078	2.54657635588131e-77	Other	TSPAN3
FCGR2B	1.2803596165288e-76	0.660916095515133	0.216	0.053	4.19164131259197e-72	Other	FCGR2B
ARHGAP24	1.09568806932288e-73	0.492401256619344	0.158	0.03	3.58706360134924e-69	Other	ARHGAP24
GYLTL1B	3.25050123633443e-73	0.229539625800477	0.056	0.002	1.06414909475117e-68	Other	GYLTL1B
LAPTM5	4.6206336948049e-73	0.774200373567035	0.861	0.835	1.51270305900523e-68	Other	LAPTM5
WEE1	1.72593389948465e-72	0.639185328176017	0.194	0.045	5.65036240013286e-68	Other	WEE1
MT-ND3	5.92169848728857e-72	0.726525741454553	0.989	0.986	1.93864565076853e-67	Other	MT-ND3
SLC38A11	6.78908333014349e-72	0.230517097382163	0.045	0.001	2.22261010062237e-67	Other	SLC38A11
HRK	8.68312538648824e-72	0.351360780296722	0.076	0.006	2.84268158902852e-67	Other	HRK
POU2F2	3.28634724379438e-71	0.890679112991107	0.442	0.202	1.07588436067341e-66	Other	POU2F2
CCDC50	3.05595000752331e-70	0.928858151626961	0.292	0.099	1.00045691346298e-65	Other	CCDC50
ICOSLG	3.09003986174845e-70	0.460779163827176	0.146	0.027	1.01161724993921e-65	Other	ICOSLG
P2RY14	2.05798436772181e-69	0.210002725423265	0.071	0.005	6.73742922304766e-65	Other	P2RY14
DUSP1	2.29031336754215e-69	0.833907825468217	0.875	0.842	7.49802790265948e-65	Other	DUSP1
MARCH3	6.36632838284573e-69	0.53121158311016	0.15	0.029	2.08420858597604e-64	Other	MARCH3
HHEX	6.56117295995474e-69	0.623077288904498	0.206	0.053	2.14799680362998e-64	Other	HHEX
GUCD1	2.32135157284895e-68	0.776856668005679	0.27	0.09	7.59964077919288e-64	Other	GUCD1
HDAC9	7.34802232851856e-68	0.424764322002258	0.14	0.026	2.40559554991041e-63	Other	HDAC9
MME	1.74121966368889e-67	0.245045437147693	0.053	0.003	5.70040493498469e-63	Other	MME
RPS11	6.48692191580794e-67	0.63477061969364	0.902	0.962	2.1236884967972e-62	Other	RPS11
POU2AF1	9.88881971379546e-67	0.580366452447921	0.191	0.047	3.23740179790236e-62	Other	POU2AF1
SNX29	3.42509953789839e-66	0.778976012097962	0.269	0.09	1.12130908671717e-61	Other	SNX29
QRSL1	2.42451648782801e-65	0.771715150054781	0.251	0.08	7.93738207785132e-61	Other	QRSL1
EPHB1	2.76934716641405e-64	0.0685854202414254	0.036	0.001	9.06628875340633e-60	Other	EPHB1
BTLA	5.40715530819468e-64	0.415363481447193	0.119	0.02	1.77019450479677e-59	Other	BTLA
PMAIP1	5.20259186953019e-63	0.878052208770336	0.51	0.277	1.70322452624679e-58	Other	PMAIP1
HLA-DOA	1.38815019651851e-62	0.407511324797773	0.13	0.024	4.54452611336229e-58	Other	HLA-DOA
CORO2B	2.91439302445966e-62	0.141349152392165	0.036	0.001	9.54113988347604e-58	Other	CORO2B
PPM1J	3.45763578523538e-62	0.0739979529162608	0.036	0.001	1.13196080337036e-57	Other	PPM1J
KLHL14	4.71599910870506e-62	0.284858111707667	0.066	0.005	1.54392378820786e-57	Other	KLHL14
UVRAG	8.3938590133629e-62	0.818726663842248	0.375	0.169	2.74798156379475e-57	Other	UVRAG
MAP1A	1.1579662795808e-61	0.204954436145694	0.052	0.003	3.79095000609162e-57	Other	MAP1A
TRA2A	1.61279045609871e-61	0.948731552211625	0.658	0.496	5.27995339517597e-57	Other	TRA2A
SMIM5	2.67842455418013e-61	0.0931413551248348	0.038	0.001	8.76862630547492e-57	Other	SMIM5
EPHA2	2.71347232001367e-61	0.0779631217264537	0.03	0	8.88336568126075e-57	Other	EPHA2
SHD	2.77904561221589e-61	0.0886384876596874	0.03	0	9.09803952527239e-57	Other	SHD
SNHG7	5.26746977446513e-60	0.856519711735995	0.643	0.457	1.7244642547644e-55	Other	SNHG7
ADK	7.20487589642646e-60	0.827090253067411	0.33	0.139	2.3587322709721e-55	Other	ADK
CRYM	1.03278959679828e-59	0.116094739224213	0.035	0.001	3.38114658199822e-55	Other	CRYM
JUN	2.06679133746419e-59	0.992509966364527	0.85	0.727	6.76626148059025e-55	Other	JUN
SEL1L3	2.74475700325567e-59	0.781740313280268	0.298	0.113	8.98578547725843e-55	Other	SEL1L3
TXN	8.73620670848617e-59	0.565117368404922	0.182	0.527	2.8600593522242e-54	Other	TXN
TSPAN33	6.40242524774085e-58	0.643697440837826	0.221	0.069	2.0960259776054e-53	Other	TSPAN33
IGFBP4	7.47019040378549e-58	0.344213855413807	0.096	0.014	2.44559093439129e-53	Other	IGFBP4
SNX3	2.08662201769519e-57	0.785955725909905	0.687	0.564	6.8311831615305e-53	Other	SNX3
KLF6	3.72148877889906e-57	0.701544029968828	0.892	0.829	1.21834099643598e-52	Other	KLF6
PPP1R15A	1.06191200369635e-56	0.879437430828511	0.763	0.666	3.4764875177011e-52	Other	PPP1R15A
USP6NL	1.33445470567264e-56	0.534006288686846	0.158	0.038	4.36873781543109e-52	Other	USP6NL
EIF1B	1.76401053156571e-56	0.88029482958017	0.697	0.575	5.77501767823982e-52	Other	EIF1B
ORAI2	2.92383800929446e-56	0.747581494317113	0.298	0.119	9.57206087482819e-52	Other	ORAI2
TTC39A	4.15935407196456e-56	0.063025435961964	0.03	0	1.36168933607976e-51	Other	TTC39A
KMO	4.3433469070523e-56	0.308633839431594	0.096	0.014	1.42192491043078e-51	Other	KMO
KCNG1	6.96151207870282e-56	0.192189364474572	0.035	0.001	2.27905982432573e-51	Other	KCNG1
PTPRS	7.12968886893383e-56	0.348274024940153	0.053	0.004	2.33411754191156e-51	Other	PTPRS
GAB1	2.75204348615611e-55	0.338569119867311	0.1	0.016	9.00963996497788e-51	Other	GAB1
ITM2C	3.1709213537791e-54	1.04828821504622	0.279	0.108	1.0380962328002e-49	Other	ITM2C
ZNF318	3.17178780408049e-54	0.515092170905481	0.156	0.039	1.03837989129987e-49	Other	ZNF318
HHIP-AS1	8.00376665051165e-54	0.0903925665640437	0.03	0	2.62027312604451e-49	Other	HHIP-AS1
RP11-73G16.2	8.78956844066732e-54	0.0405333197462938	0.025	0	2.87752891610567e-49	Other	RP11-73G16.2
CLEC17A	2.06504562411328e-53	0.180147111168152	0.048	0.003	6.76054636422205e-49	Other	CLEC17A
WASF1	3.19234403313796e-53	0.153452321930071	0.046	0.003	1.0451095895687e-48	Other	WASF1
PARP14	5.03794286564201e-53	1.03852959637419	0.547	0.359	1.64932173535388e-48	Other	PARP14
RP11-428G5.5	6.49851942668896e-53	0.213497949907589	0.058	0.005	2.12748528990943e-48	Other	RP11-428G5.5
CAMK2D	3.94947830643802e-52	0.833690655226758	0.337	0.157	1.29298020796168e-47	Other	CAMK2D
DAPP1	6.17315946202623e-52	0.774263341619935	0.309	0.133	2.02096894467815e-47	Other	DAPP1
RPL18A	1.18883220611005e-51	0.353791569664661	0.933	0.998	3.89199887636308e-47	Other	RPL18A
RERE	1.40250096240079e-51	0.797683204300303	0.295	0.124	4.59150765070771e-47	Other	RERE
MDM4	3.43285659135483e-51	0.947037745103307	0.63	0.482	1.12384859087774e-46	Other	MDM4
BACH2	4.05888396311119e-51	0.726692158792601	0.257	0.099	1.32879743184334e-46	Other	BACH2
CTD-2215E18.1	1.11910410240031e-50	0.159637550399442	0.038	0.002	3.66372301043814e-46	Other	CTD-2215E18.1
MYO1C	3.66597687412244e-50	0.496578351429686	0.107	0.02	1.2001675090502e-45	Other	MYO1C
DERL3	9.10611193718278e-50	0.186288625779495	0.099	0.017	2.9811589259949e-45	Other	DERL3
MT-CO2	1.60020436754627e-49	0.597177351080814	0.999	1	5.23874905847298e-45	Other	MT-CO2
RP11-220I1.1	1.71026484864213e-49	0.920361428206939	0.46	0.277	5.59906506148461e-45	Other	RP11-220I1.1
RAB30	2.5579952496316e-49	0.600492207319321	0.205	0.068	8.37436484824393e-45	Other	RAB30
ADRBK2	4.18994697612448e-49	0.595776614456679	0.222	0.077	1.37170484104363e-44	Other	ADRBK2
MOB3B	1.80298201489218e-48	0.26208406655444	0.069	0.009	5.90260252035401e-44	Other	MOB3B
AC079767.4	2.38605762299147e-48	0.368517786668729	0.1	0.018	7.81147544614948e-44	Other	AC079767.4
PTPRK	3.41859279588768e-48	0.291385700912748	0.088	0.014	1.11917890951771e-43	Other	PTPRK
SESTD1	1.23415851248972e-47	0.555515830147117	0.161	0.046	4.04038813818885e-43	Other	SESTD1
SLC9A7	1.31941023742023e-47	0.195860609755131	0.058	0.006	4.31948523526635e-43	Other	SLC9A7
DENND5B	1.70297293905944e-47	0.368009128318539	0.105	0.021	5.57519280789278e-43	Other	DENND5B
RNGTT	1.77338840036422e-47	0.823569229838409	0.263	0.108	5.80571894511237e-43	Other	RNGTT
BTBD3	1.85459326705952e-47	0.202059379638032	0.058	0.006	6.07156743769947e-43	Other	BTBD3
ZDHHC23	3.43242118074476e-47	0.344640670974011	0.091	0.015	1.12370604615222e-42	Other	ZDHHC23
ATF7IP	4.75295282246423e-47	0.960421073399096	0.417	0.235	1.55602169501834e-42	Other	ATF7IP
DBNDD1	6.11235056320016e-47	0.217239029528559	0.06	0.006	2.00106132738047e-42	Other	DBNDD1
EZR	6.61562555800634e-47	0.800227686564023	0.655	0.505	2.16582349518011e-42	Other	EZR
MT-CO3	1.04968608260632e-46	0.588941486084381	0.996	0.999	3.43646229723656e-42	Other	MT-CO3
FGD2	2.20835707413409e-46	0.614369952653059	0.239	0.09	7.22971938930017e-42	Other	FGD2
HIP1R	1.34095138185137e-45	0.623433347696189	0.201	0.068	4.390006633905e-41	Other	HIP1R
LYN	2.41205066461018e-45	0.579575000846361	0.362	0.17	7.89657146580081e-41	Other	LYN
CPNE5	5.08173948410807e-45	0.47430165424958	0.144	0.038	1.6636598723073e-40	Other	CPNE5
RP11-420G6.4	2.94312937584022e-44	0.209140204539253	0.056	0.006	9.6352169506257e-40	Other	RP11-420G6.4
TUBB6	5.74294281639463e-44	0.320166409675644	0.105	0.022	1.88012461923127e-39	Other	TUBB6
MICAL3	8.01953696116612e-44	0.43893054885765	0.123	0.029	2.62543601034656e-39	Other	MICAL3
KCNH8	9.63603229760834e-44	0.155381751046775	0.037	0.002	3.15464425359102e-39	Other	KCNH8
POLD4	2.50593146059483e-42	0.776414013962591	0.592	0.45	8.20391841569535e-38	Other	POLD4
OSBPL10	3.67882993372012e-42	0.524784922274674	0.174	0.056	1.20437534370129e-37	Other	OSBPL10
GGA2	1.07965417015839e-41	0.753976666767162	0.298	0.139	3.53457182226455e-37	Other	GGA2
BLOC1S2	1.22410275286069e-41	0.806326151801861	0.499	0.341	4.00746759231532e-37	Other	BLOC1S2
PNISR	1.31401004502822e-41	0.622023091710021	0.872	0.828	4.30180608541339e-37	Other	PNISR
EIF2AK3	1.46415267309784e-41	0.486774081039869	0.16	0.049	4.7933430211877e-37	Other	EIF2AK3
JUP	1.78365041342829e-41	0.425758491280317	0.139	0.038	5.83931472348155e-37	Other	JUP
PROC	3.1886003724623e-41	0.050724402796103	0.027	0.001	1.04388398993671e-36	Other	PROC
AC007880.1	8.37015513908599e-41	0.0870455506437036	0.022	0	2.74022138943397e-36	Other	AC007880.1
RP11-71G12.1	9.26065811873164e-41	0.0314752642252317	0.019	0	3.03175425491037e-36	Other	RP11-71G12.1
LIX1	1.46643360989382e-40	0.0854284203543904	0.021	0	4.80081035207038e-36	Other	LIX1
PARP15	7.62775347117321e-40	0.748522383996168	0.303	0.143	2.49717393139269e-35	Other	PARP15
PIK3C2B	7.75769992512223e-40	0.382710722429989	0.114	0.028	2.53971580148652e-35	Other	PIK3C2B
GCNT1	9.36915404780326e-40	0.264464490825681	0.073	0.012	3.06727365216983e-35	Other	GCNT1
FOXP1	1.49311085358605e-39	0.712577448326072	0.677	0.531	4.88814631247e-35	Other	FOXP1
RP11-297B17.3	1.59637220728539e-39	0.145447515067398	0.033	0.002	5.22620333221091e-35	Other	RP11-297B17.3
CDK14	1.72724186886956e-39	0.342892125408954	0.102	0.023	5.65464443030517e-35	Other	CDK14
PLAC8	3.48077860062822e-39	0.780299928517831	0.636	0.506	1.13953729827367e-34	Other	PLAC8
KCNK17	3.18414237710561e-38	0.0409992152484103	0.021	0	1.04242453141683e-33	Other	KCNK17
SMC6	3.89575884270419e-38	0.558087425822682	0.222	0.088	1.2753935299245e-33	Other	SMC6
CYBB	4.00132031737933e-38	0.337238061946022	0.342	0.156	1.30995224550365e-33	Other	CYBB
SSBP2	5.10341486372449e-38	0.584231940008633	0.239	0.103	1.67075595808613e-33	Other	SSBP2
BIRC3	5.81743333522554e-38	0.884647960479698	0.504	0.358	1.90451132528614e-33	Other	BIRC3
DRD4	9.11090373986248e-38	0.121117646965372	0.029	0.001	2.98272766635618e-33	Other	DRD4
SCN9A	1.7326422997875e-37	0.0719361629257508	0.03	0.001	5.67232436104433e-33	Other	SCN9A
DDX17	6.2572036394462e-37	0.758872345369063	0.749	0.692	2.0484833274819e-32	Other	DDX17
STEAP1B	6.81567870748517e-37	0.116497577382178	0.027	0.001	2.23131689525649e-32	Other	STEAP1B
SAV1	7.57747137220058e-37	0.419957885689239	0.141	0.043	2.48071257783103e-32	Other	SAV1
RRAS2	9.31028372186683e-37	0.564125742836641	0.211	0.084	3.04800068486476e-32	Other	RRAS2
RP11-102N12.3	1.04986230508567e-36	0.290655738784461	0.073	0.013	3.43703921438948e-32	Other	RP11-102N12.3
PRDM2	1.2537698954169e-36	0.771286229202409	0.463	0.303	4.10459188361584e-32	Other	PRDM2
TAGAP	1.7673436297297e-36	0.766946560889983	0.567	0.433	5.78592957500908e-32	Other	TAGAP
SLC7A11	2.46766659335773e-36	0.0502158332627659	0.03	0.002	8.07864689333452e-32	Other	SLC7A11
REL	2.47787316243601e-36	0.809551419055405	0.495	0.342	8.11206115918301e-32	Other	REL
PPM1K	4.73880160443972e-36	0.793926258374461	0.453	0.295	1.55138886926148e-31	Other	PPM1K
VAV3-AS1	6.07004900995777e-36	0.104091185511322	0.026	0.001	1.98721264487998e-31	Other	VAV3-AS1
FAM81A	1.05225250347266e-35	0.0512011738861337	0.02	0	3.4448642458688e-31	Other	FAM81A
DRAM2	1.24426463166345e-35	0.685751169128172	0.385	0.229	4.07347355113981e-31	Other	DRAM2
RP11-476B1.1	1.50723924088861e-35	0.0309647235413017	0.016	0	4.93439982682113e-31	Other	RP11-476B1.1
NAT8L	2.51344319580649e-35	0.0215808922926943	0.017	0	8.22851033443128e-31	Other	NAT8L
TMEM243	3.69320660197362e-35	0.710254427229025	0.649	0.539	1.20908197735413e-30	Other	TMEM243
RB1	4.60217352686207e-35	0.69058533582088	0.284	0.141	1.50665956922411e-30	Other	RB1
TNFRSF21	5.18021411820339e-35	0.107282435229355	0.042	0.004	1.69589849801743e-30	Other	TNFRSF21
RP11-796E2.4	1.17248073740684e-34	0.739137157022706	0.311	0.165	3.83846743812252e-30	Other	RP11-796E2.4
RP11-386I14.4	1.31393516534958e-34	0.787705905287127	0.231	0.101	4.30156094432146e-30	Other	RP11-386I14.4
BEND5	1.55313197188933e-34	0.316875963715228	0.103	0.026	5.08464344957128e-30	Other	BEND5
SYK	1.58937382592324e-34	0.461326678429035	0.211	0.085	5.20329203130749e-30	Other	SYK
AEBP1	1.79671760798828e-34	0.205570721885781	0.074	0.014	5.88209410503203e-30	Other	AEBP1
MYO1B	2.7998861827681e-34	0.100491000602543	0.021	0.001	9.16626738514622e-30	Other	MYO1B
BTN2A2	5.2082774938917e-34	0.518106775723745	0.172	0.063	1.70508588595027e-29	Other	BTN2A2
TP53I11	7.45944379927695e-34	0.234020126216353	0.071	0.013	2.44207271100729e-29	Other	TP53I11
RP4-647C14.2	1.1629973966956e-33	0.0482376968055899	0.02	0	3.80742087730206e-29	Other	RP4-647C14.2
UCP2	1.71754454168546e-33	0.64914323531181	0.658	0.557	5.62289732056987e-29	Other	UCP2
SYPL1	1.80466655828499e-33	0.64205316343618	0.362	0.215	5.9081173785134e-29	Other	SYPL1
PLEKHA2	2.11704676881366e-33	0.716164401148571	0.266	0.131	6.93078771174215e-29	Other	PLEKHA2
MIS18BP1	2.29061401392037e-33	0.742357435504694	0.468	0.316	7.49901215877251e-29	Other	MIS18BP1
CLLU1OS	2.40216325117942e-33	0.0823065479160002	0.022	0.001	7.86420205171118e-29	Other	CLLU1OS
UBE2E2	2.64806438516165e-33	0.415463497166216	0.146	0.049	8.66923318414219e-29	Other	UBE2E2
RP11-16E12.2	9.79876404531249e-33	0.291252116144848	0.076	0.015	3.2079193731544e-28	Other	RP11-16E12.2
ASIP	1.00614099518003e-32	0.0282005245758343	0.016	0	3.29390439002039e-28	Other	ASIP
CTSZ	1.62813092369081e-32	0.569584727080696	0.398	0.227	5.33017501797898e-28	Other	CTSZ
TAF1D	3.47969881581989e-32	0.712685618446887	0.603	0.496	1.13918379832312e-27	Other	TAF1D
SCPEP1	4.43976652928202e-32	0.645255958854418	0.298	0.157	1.45349076635635e-27	Other	SCPEP1
IFI44L	7.62281349181184e-32	0.726215029886488	0.72	0.632	2.49555668094936e-27	Other	IFI44L
DSP	7.64880135631186e-32	0.0813999780530554	0.02	0.001	2.50406458802938e-27	Other	DSP
CHD9	8.61883279957574e-32	0.706510470040261	0.346	0.201	2.82163348192511e-27	Other	CHD9
SCAMP5	9.10915751673595e-32	0.0535258138203422	0.032	0.003	2.98215598782901e-27	Other	SCAMP5
JMJD1C	1.505088270558e-31	0.763640846942466	0.516	0.39	4.92735798015277e-27	Other	JMJD1C
TLR10	2.81330171604331e-31	0.265274325240327	0.081	0.018	9.21018715798258e-27	Other	TLR10
P2RY10	3.24254069196103e-31	0.558828721463131	0.234	0.109	1.0615429717342e-26	Other	P2RY10
PHEX	4.81545632962664e-31	0.0415491974241875	0.029	0.002	1.57648409319317e-26	Other	PHEX
SLC35F3	6.32252052149465e-31	0.0454467316994945	0.021	0.001	2.06986676832692e-26	Other	SLC35F3
ATP10D	6.80716294815806e-31	0.349158792114464	0.114	0.033	2.22852900596799e-26	Other	ATP10D
PFKFB2	7.83324124593754e-31	0.165737975681233	0.056	0.009	2.56444651909503e-26	Other	PFKFB2
TRAF4	8.85501336942226e-31	0.523682625474383	0.156	0.057	2.89895427688146e-26	Other	TRAF4
ZNF154	1.01544750796757e-30	0.23583374513929	0.057	0.009	3.32437205158423e-26	Other	ZNF154
CNTNAP2	1.91969883811314e-30	0.166054605458292	0.035	0.003	6.28471005621481e-26	Other	CNTNAP2
RP11-624C23.1	1.9618104409924e-30	0.147770615949762	0.035	0.003	6.42257502172093e-26	Other	RP11-624C23.1
LAMTOR5	2.09196883419475e-30	0.564749822048604	0.576	0.469	6.84868756938676e-26	Other	LAMTOR5
SNORD3A	2.79625472341036e-30	0.504507106400067	0.151	0.054	9.15437871350082e-26	Other	SNORD3A
TPM2	3.21730381219715e-30	0.563951480287879	0.057	0.01	1.0532809220371e-25	Other	TPM2
GPR18	4.18526748052982e-30	0.356764291940992	0.109	0.031	1.37017286777585e-25	Other	GPR18
RP11-117D22.2	6.13358593772066e-30	0.154610343672368	0.055	0.009	2.00801336429099e-25	Other	RP11-117D22.2
SYNGR2	8.3101495059583e-30	0.61824077563987	0.346	0.205	2.72057674526063e-25	Other	SYNGR2
PNN	9.41741160230617e-30	0.680815664109657	0.671	0.61	3.08307221036299e-25	Other	PNN
SIK1	1.58957716097606e-29	0.688126570581766	0.287	0.153	5.20395770960342e-25	Other	SIK1
RPS23	2.06454943653084e-29	0.242579711151389	0.937	0.999	6.75892194531467e-25	Other	RPS23
PIP5K1B	3.70461685798297e-29	0.187255361268407	0.056	0.009	1.21281746696647e-24	Other	PIP5K1B
GNG3	5.19651553379451e-29	0.14990184706073	0.036	0.004	1.70123525545365e-24	Other	GNG3
RASGRP3	6.98036089728834e-29	0.381941111336527	0.133	0.045	2.28523055055426e-24	Other	RASGRP3
MT-ND4	7.28270776633072e-29	0.566415920882633	0.996	0.996	2.38421286854135e-24	Other	MT-ND4
CNR2	7.43965396208773e-29	0.267493699895264	0.067	0.014	2.43559391410828e-24	Other	CNR2
RP11-159H10.3	1.22229993991819e-28	0.0926176889582486	0.02	0.001	4.00156554330419e-24	Other	RP11-159H10.3
SMPD3	1.31406790221836e-28	0.200448813682226	0.048	0.007	4.30199549828246e-24	Other	SMPD3
ALOX5	1.85613552191563e-28	0.498090790505982	0.187	0.079	6.07661647164741e-24	Other	ALOX5
IL3RA	1.97563896570603e-28	0.455989786022077	0.072	0.016	6.46784684592841e-24	Other	IL3RA
QSOX2	2.12571991778534e-28	0.305001345626326	0.1	0.028	6.95918186684564e-24	Other	QSOX2
RNASE6	2.32068296362362e-28	0.474323606497243	0.184	0.077	7.597451886311e-24	Other	RNASE6
CYYR1	3.71147982296362e-28	0.0239547119005285	0.016	0	1.21506426444183e-23	Other	CYYR1
LTB	3.94108347109258e-28	0.376909055676841	0.83	0.688	1.29023190676629e-23	Other	LTB
TRIM38	4.10024488807207e-28	0.775149163310171	0.365	0.231	1.34233817145703e-23	Other	TRIM38
C15orf57	4.27201549556035e-28	0.577939637981209	0.279	0.15	1.39857243293655e-23	Other	C15orf57
NEK8	4.41527528482187e-28	0.277800247052265	0.089	0.023	1.44547282274498e-23	Other	NEK8
MYO7B	4.76391617082664e-28	0.133116240201386	0.033	0.003	1.55961087600523e-23	Other	MYO7B
OPN3	6.4311816621916e-28	0.469057258820743	0.182	0.077	2.10544025256829e-23	Other	OPN3
RP11-439L8.4	9.77412407539011e-28	0.0251104120991844	0.015	0	3.19985273980121e-23	Other	RP11-439L8.4
KIAA0040	1.28903138837222e-27	0.553904049852771	0.218	0.104	4.22003095925297e-23	Other	KIAA0040
BMP3	1.49386877482903e-27	0.074041671341829	0.014	0	4.89062759503527e-23	Other	BMP3
PELI1	1.73522733274432e-27	0.882568201334652	0.417	0.289	5.68078724193835e-23	Other	PELI1
ITSN2	2.40174493971482e-27	0.747497226206764	0.407	0.282	7.86283258363838e-23	Other	ITSN2
BCL10	2.69334141419945e-27	0.602369913137993	0.335	0.203	8.81746112180616e-23	Other	BCL10
SERPINF1	3.21733125768555e-27	0.634732512170362	0.065	0.013	1.0532899071411e-22	Other	SERPINF1
TRIM22	3.49036674826693e-27	0.655545818748422	0.598	0.5	1.14267626604763e-22	Other	TRIM22
RP11-960L18.1	5.19209525844385e-27	0.151420572979409	0.045	0.007	1.69978814570935e-22	Other	RP11-960L18.1
DMXL1	7.30852915898239e-27	0.501229883233566	0.261	0.137	2.39266627606766e-22	Other	DMXL1
PEG10	7.84376487390514e-27	0.110788941382809	0.022	0.001	2.56789174441906e-22	Other	PEG10
DNAJC10	8.51700193533044e-27	0.5778475575812	0.254	0.132	2.78829609358848e-22	Other	DNAJC10
RP13-188A5.1	1.01476950526211e-26	0.257023016494625	0.076	0.018	3.32215240632711e-22	Other	RP13-188A5.1
AC006129.4	1.212451028363e-26	0.225476900049952	0.065	0.014	3.96932217665478e-22	Other	AC006129.4
RP11-861A13.4	1.22511257452804e-26	0.452099295801721	0.16	0.064	4.0107735464899e-22	Other	RP11-861A13.4
IFNGR2	1.71851732189417e-26	0.470602962102969	0.324	0.186	5.62608200841714e-22	Other	IFNGR2
AL592284.1	2.4298214223588e-26	0.710297767728197	0.468	0.355	7.95474937251823e-22	Other	AL592284.1
SLC2A5	2.69087830062457e-26	0.129767838685955	0.033	0.004	8.80939738058471e-22	Other	SLC2A5
ELOVL5	4.65025337006802e-26	0.59780999032516	0.323	0.196	1.52239994829287e-21	Other	ELOVL5
SIPA1L3	4.71733513425612e-26	0.306924844864106	0.097	0.028	1.54436117625277e-21	Other	SIPA1L3
CLCN4	5.95506466992175e-26	0.111425766195685	0.02	0.001	1.94956907163898e-21	Other	CLCN4
RAPGEF5	6.61692734103903e-26	0.112750041264178	0.027	0.002	2.16624967290936e-21	Other	RAPGEF5
ATP2B1	7.82113139272062e-26	0.738336164062136	0.478	0.358	2.56048199534888e-21	Other	ATP2B1
ISG20	1.64974254033986e-25	0.438582181032942	0.799	0.803	5.40092712856462e-21	Other	ISG20
LINC00494	1.65773232867208e-25	0.090733661087644	0.026	0.002	5.42708409760665e-21	Other	LINC00494
EGLN3	1.69316272583423e-25	0.0608547473092385	0.032	0.003	5.54307613183612e-21	Other	EGLN3
PRKCB	2.00867662519226e-25	0.672219884961359	0.474	0.356	6.57600553555442e-21	Other	PRKCB
GPR183	2.43115657646219e-25	0.542738002641214	0.282	0.154	7.95912040002192e-21	Other	GPR183
N4BP2L2	2.84339104910852e-25	0.621655769789784	0.751	0.712	9.30869361657146e-21	Other	N4BP2L2
RAB11FIP1	3.06074714451273e-25	0.705238081059529	0.333	0.204	1.00202740017058e-20	Other	RAB11FIP1
DOPEY2	3.78636758058983e-25	0.398827623313184	0.128	0.046	1.2395810185335e-20	Other	DOPEY2
SLC15A2	4.11765738964014e-25	0.158511898754966	0.045	0.007	1.34803867622039e-20	Other	SLC15A2
PLVAP	5.92556879803227e-25	0.0174839042819361	0.012	0	1.9399127130998e-20	Other	PLVAP
SMIM6	6.25592364639436e-25	0.0284023368484562	0.019	0.001	2.04806428335659e-20	Other	SMIM6
CAPG	7.49605066078581e-25	0.382434841992489	0.347	0.201	2.45405706532806e-20	Other	CAPG
DGKD	7.91773269234426e-25	0.575746647790332	0.246	0.13	2.59210732881966e-20	Other	DGKD
PRICKLE1	8.04207226749571e-25	0.0892973290971076	0.022	0.001	2.63281361893275e-20	Other	PRICKLE1
ARGLU1	9.54936800702609e-25	0.642195988979378	0.699	0.664	3.1262720981402e-20	Other	ARGLU1
CYP46A1	9.98747224643317e-25	0.0512465183070534	0.022	0.001	3.26969866403729e-20	Other	CYP46A1
RP11-142C4.6	1.29210544908994e-24	0.0719138006591281	0.016	0.001	4.23009481923064e-20	Other	RP11-142C4.6
CLIC4	1.34748324818104e-24	0.309216038445303	0.099	0.031	4.41139065789507e-20	Other	CLIC4
SEMA4B	1.47433366202779e-24	0.297590468586485	0.096	0.029	4.82667354274658e-20	Other	SEMA4B
CR2	2.07076297351522e-24	0.160488160826419	0.045	0.007	6.77926382269413e-20	Other	CR2
FAM65A	3.0299001006538e-24	0.271223212519329	0.099	0.031	9.9192869495204e-20	Other	FAM65A
FAM111B	5.30502933635056e-24	0.170916599750238	0.041	0.006	1.73676050413445e-19	Other	FAM111B
TRAF5	6.02767463696711e-24	0.522372973380023	0.21	0.103	1.97334012265029e-19	Other	TRAF5
KIAA1033	1.26641867981996e-23	0.528342046364794	0.246	0.133	4.14600147399459e-19	Other	KIAA1033
RP11-325F22.2	2.54064321664557e-23	0.308304440491728	0.099	0.032	8.31755776265425e-19	Other	RP11-325F22.2
LEPREL1	3.6488845380875e-23	0.0214886951466702	0.014	0	1.19457182007908e-18	Other	LEPREL1
PPP3CA	3.9419300336143e-23	0.599561558033132	0.288	0.169	1.29050905440465e-18	Other	PPP3CA
PACSIN1	4.13736446302696e-23	0.0745562569092013	0.04	0.006	1.35449037790577e-18	Other	PACSIN1
LINC00865	4.31537790884671e-23	0.0563688180154354	0.016	0.001	1.41276841979824e-18	Other	LINC00865
RP11-35G9.3	4.4984114483352e-23	0.35814924098721	0.143	0.057	1.47268993995598e-18	Other	RP11-35G9.3
RPL22L1	5.05982318129006e-23	0.536634808094999	0.658	0.609	1.65648491309074e-18	Other	RPL22L1
NSUN7	6.20882452737355e-23	0.0917341736877076	0.025	0.002	2.03264497377155e-18	Other	NSUN7
AC011893.3	1.02382588264786e-22	0.0292805126080681	0.017	0.001	3.35180117461257e-18	Other	AC011893.3
SNRNP25	1.16826494301966e-22	0.44330957010874	0.231	0.123	3.82466577045777e-18	Other	SNRNP25
BOD1L1	1.19170107367824e-22	0.677363162538631	0.505	0.4	3.90139097500781e-18	Other	BOD1L1
YPEL5	1.30968795077528e-22	0.614760508046103	0.62	0.572	4.28765641324812e-18	Other	YPEL5
SP110	1.61339560354039e-22	0.58965610241062	0.612	0.547	5.28193452687052e-18	Other	SP110
KRT5	1.67989493191461e-22	0.0360997377874975	0.01	0	5.49964002810206e-18	Other	KRT5
KCNK10	1.67989493191461e-22	0.0160296678994593	0.01	0	5.49964002810206e-18	Other	KCNK10
NRP1	1.90236723044146e-22	0.0390157632011525	0.024	0.002	6.22796983901925e-18	Other	NRP1
CCR6	1.92552666970969e-22	0.258341839758943	0.068	0.017	6.30378921129558e-18	Other	CCR6
RP11-783K16.5	2.233389344004e-22	0.0149408604856151	0.011	0	7.31167003440031e-18	Other	RP11-783K16.5
TTN	2.28652776475574e-22	0.928020426690105	0.192	0.093	7.48563459625735e-18	Other	TTN
CSNK1G3	2.71323180509398e-22	0.600508746440248	0.304	0.189	8.88257828351666e-18	Other	CSNK1G3
PTK2	4.61313933218959e-22	0.219394137711234	0.083	0.024	1.51024955457223e-17	Other	PTK2
ANGPTL1	4.75343322922452e-22	0.112764486835275	0.026	0.003	1.55617897058352e-17	Other	ANGPTL1
KDM4B	4.95755824103568e-22	0.415129950807145	0.141	0.058	1.62300541695026e-17	Other	KDM4B
ZDHHC19	9.20098650585514e-22	0.0964842613090989	0.016	0.001	3.01221896228686e-17	Other	ZDHHC19
AC007381.2	9.58170437531184e-22	0.0624534362045612	0.016	0.001	3.13685837838959e-17	Other	AC007381.2
LMBRD1	1.01872758345057e-21	0.520484398304992	0.345	0.229	3.33511036270048e-17	Other	LMBRD1
TMEM156	1.17234908059978e-21	0.493727460923581	0.206	0.106	3.83803642006756e-17	Other	TMEM156
SOX4	1.22514879830884e-21	0.403229465672783	0.129	0.05	4.01089213590348e-17	Other	SOX4
COL24A1	1.48940520262239e-21	0.0316733230698924	0.019	0.001	4.87601475234519e-17	Other	COL24A1
RPL13A	1.49968241713773e-21	0.404158164819617	0.911	0.933	4.90966029722551e-17	Other	RPL13A
UGT8	1.91232577853549e-21	0.101836175721762	0.026	0.003	6.26057213376948e-17	Other	UGT8
TAPT1-AS1	2.82219074802192e-21	0.315267659680228	0.074	0.021	9.23928807087416e-17	Other	TAPT1-AS1
L3MBTL4	3.16398537465246e-21	0.131412025322363	0.038	0.006	1.03582553195372e-16	Other	L3MBTL4
ITPR1	3.97328202395451e-21	0.452874095663045	0.165	0.076	1.30077306900223e-16	Other	ITPR1
MIR155HG	6.43508892316235e-21	0.276745392905178	0.109	0.039	2.10671941166489e-16	Other	MIR155HG
RBM39	8.09498575669589e-21	0.567380531168402	0.841	0.843	2.6501364370271e-16	Other	RBM39
AC007381.3	1.04538095480086e-20	0.0379263042418745	0.012	0	3.42236816982706e-16	Other	AC007381.3
STAG3	1.09051724302084e-20	0.538879772839629	0.124	0.05	3.57013535020161e-16	Other	STAG3
SESN1	1.17881250625698e-20	0.573033849679258	0.257	0.149	3.85919638298411e-16	Other	SESN1
RPL15	1.19384512401925e-20	0.159778014874858	0.908	0.997	3.90841016701423e-16	Other	RPL15
CTGF	1.46994355101726e-20	0.0836076311873518	0.016	0.001	4.81230119732029e-16	Other	CTGF
MMP17	2.25237747581928e-20	0.1556574311188	0.04	0.007	7.37383338033715e-16	Other	MMP17
MEF2A	3.02831931781851e-20	0.503490426612395	0.252	0.146	9.91411178267423e-16	Other	MEF2A
WWC3	3.32221651545056e-20	0.478792437994836	0.175	0.085	1.0876272428282e-15	Other	WWC3
VEGFB	3.39313993352484e-20	0.574667513367652	0.334	0.229	1.11084615143736e-15	Other	VEGFB
RCSD1	3.3953286248495e-20	0.624657764569177	0.408	0.308	1.11156268520323e-15	Other	RCSD1
AC002480.2	3.86664260778055e-20	0.0541429985413762	0.011	0	1.2658614569352e-15	Other	AC002480.2
KIRREL3	6.93167899635919e-20	0.0184759389539415	0.009	0	2.26929306982807e-15	Other	KIRREL3
BACH1	6.99882095920445e-20	0.619633479190772	0.282	0.174	2.29127400562435e-15	Other	BACH1
SLC32A1	8.69440908467772e-20	0.0213834952014561	0.01	0	2.84637564614179e-15	Other	SLC32A1
RIMKLB	8.91518798609627e-20	0.24290928997042	0.076	0.023	2.9186542428882e-15	Other	RIMKLB
CBLN3	1.0755520584731e-19	0.157217789329403	0.04	0.007	3.52114232902922e-15	Other	CBLN3
MAP3K1	1.37670965866948e-19	0.516205792167462	0.298	0.191	4.50707208055215e-15	Other	MAP3K1
DHTKD1	1.39544829622107e-19	0.243005567133822	0.082	0.026	4.56841863216853e-15	Other	DHTKD1
SECISBP2L	1.48230866336105e-19	0.474917484376393	0.227	0.126	4.8527821021114e-15	Other	SECISBP2L
CUX2	1.66506466920873e-19	0.0212353812634626	0.015	0.001	5.45108871405555e-15	Other	CUX2
KLK1	2.22318725085121e-19	0.208284474480537	0.038	0.007	7.27827042183668e-15	Other	KLK1
LDLRAD4	2.40102229707286e-19	0.389172626271601	0.133	0.056	7.86046679615714e-15	Other	LDLRAD4
RPS8	2.61658442763453e-19	0.195372998238717	0.924	0.997	8.56617409918992e-15	Other	RPS8
CEPT1	2.80594935745383e-19	0.454034405656369	0.181	0.09	9.18611700643235e-15	Other	CEPT1
KDM6B	3.28843833915495e-19	0.639675543417789	0.285	0.179	1.07656894347255e-14	Other	KDM6B
SKAP2	3.6949825162725e-19	0.493549633108758	0.248	0.145	1.20966337617729e-14	Other	SKAP2
PRKCE	3.98721538181702e-19	0.320161502477865	0.097	0.035	1.30533457169926e-14	Other	PRKCE
SEP15	4.38471733747088e-19	0.562020653557984	0.525	0.469	1.43546876194122e-14	Other	SEP15
PNPLA8	5.01186870923503e-19	0.651084850725689	0.309	0.205	1.64078557802937e-14	Other	PNPLA8
SIAH2	5.44990676718444e-19	0.6256622186049	0.292	0.186	1.78419047744084e-14	Other	SIAH2
GAS6	6.78235384042923e-19	0.117097245139085	0.047	0.01	2.22040700027972e-14	Other	GAS6
SH3BP5	7.34247270767099e-19	0.505273366018017	0.38	0.269	2.40377871503733e-14	Other	SH3BP5
MGAT5	8.21949799236739e-19	0.355984787670948	0.127	0.053	2.69089925274124e-14	Other	MGAT5
NUP88	1.16218542133784e-18	0.484703773118156	0.179	0.091	3.80476263237583e-14	Other	NUP88
ZSCAN18	1.26069225076522e-18	0.332143263101064	0.113	0.045	4.12725429055517e-14	Other	ZSCAN18
SMCHD1	1.28839604887329e-18	0.689820125028513	0.681	0.658	4.21795098480136e-14	Other	SMCHD1
CCDC141	1.33247467657778e-18	0.467975204602506	0.119	0.049	4.36225559618035e-14	Other	CCDC141
MT-CYB	1.38590226640758e-18	0.526463684980055	0.993	0.995	4.53716683976513e-14	Other	MT-CYB
RNF19A	1.45024228701467e-18	0.747895805456558	0.463	0.357	4.74780319922863e-14	Other	RNF19A
SLC45A3	1.49784900197388e-18	0.0543163212625095	0.014	0.001	4.90365806266208e-14	Other	SLC45A3
LUC7L3	1.54188864540476e-18	0.716469669866188	0.589	0.541	5.04783504732611e-14	Other	LUC7L3
TAF7	2.321688248911e-18	0.584817788946743	0.468	0.376	7.60074298928484e-14	Other	TAF7
ANKAR	2.46519450325064e-18	0.344375597156508	0.115	0.047	8.07055376474196e-14	Other	ANKAR
MYO1E	2.62689973381819e-18	0.112781677459658	0.041	0.008	8.59994434857398e-14	Other	MYO1E
RP11-397A16.2	2.84690186126442e-18	0.0411844011945588	0.011	0	9.32018731340747e-14	Other	RP11-397A16.2
MFN1	2.86839419000812e-18	0.372567276577437	0.161	0.077	9.39054889924859e-14	Other	MFN1
APP	2.94279950160158e-18	0.427327529770187	0.124	0.053	9.63413700834325e-14	Other	APP
FAIM3	3.10912053788006e-18	0.532125812669407	0.318	0.214	1.01786388169118e-13	Other	FAIM3
TCF3	3.82499867274705e-18	0.51480541056004	0.231	0.135	1.25222806548393e-13	Other	TCF3
MBD4	4.89521585648764e-18	0.62409002231425	0.361	0.259	1.60259576709692e-13	Other	MBD4
CBFA2T3	5.12714495901252e-18	0.195006706410565	0.089	0.031	1.67852471668152e-13	Other	CBFA2T3
APPL1	5.24247187041005e-18	0.471674981913608	0.277	0.174	1.71628044093484e-13	Other	APPL1
CD52	6.03707440989706e-18	0.312444891930177	0.819	0.885	1.9764174203121e-13	Other	CD52
SEMA4D	6.12673814810673e-18	0.123066280968464	0.109	0.257	2.00577153492718e-13	Other	SEMA4D
N4BP3	6.56340943573042e-18	0.12738568515641	0.043	0.009	2.14872898106943e-13	Other	N4BP3
GPBP1	6.9995189352854e-18	0.585066572102845	0.618	0.579	2.29150250903373e-13	Other	GPBP1
GNB4	7.24604502465621e-18	0.278246663226614	0.094	0.035	2.37221022017195e-13	Other	GNB4
SETBP1	8.94573907452058e-18	0.262820191401704	0.097	0.036	2.92865605821655e-13	Other	SETBP1
LIMD2	9.1865438227228e-18	0.396982454454053	0.813	0.843	3.00749071668299e-13	Other	LIMD2
LCNL1	9.36954018530036e-18	0.0831686322119091	0.02	0.002	3.06740006586363e-13	Other	LCNL1
MYCL	1.00521115878106e-17	0.0449301187321971	0.031	0.005	3.29086029161742e-13	Other	MYCL
AJAP1	1.28567270824003e-17	0.0152029951001231	0.01	0	4.20903531223621e-13	Other	AJAP1
SLC4A3	1.34777956820146e-17	0.018075931289382	0.012	0.001	4.41236075037794e-13	Other	SLC4A3
DCK	1.52642289869505e-17	0.450756874432781	0.272	0.172	4.99720328574786e-13	Other	DCK
PDE7B	1.72216767863298e-17	0.120346472519196	0.035	0.006	5.63803254630866e-13	Other	PDE7B
NT5C	2.12399328012154e-17	0.571325375898094	0.438	0.343	6.95352920046188e-13	Other	NT5C
CHMP1B	2.13387941786265e-17	0.676068083421012	0.361	0.263	6.98589443819874e-13	Other	CHMP1B
ZBTB10	2.26488198671349e-17	0.405779875355782	0.192	0.103	7.41477064810263e-13	Other	ZBTB10
ZDHHC21	2.28366980499679e-17	0.374004055437342	0.141	0.066	7.4762782075985e-13	Other	ZDHHC21
MTPN	2.69921805111318e-17	0.481960815001929	0.535	0.463	8.83670005573432e-13	Other	MTPN
FMO1	2.88519531590383e-17	0.0204689781512495	0.007	0	9.44555242520596e-13	Other	FMO1
RP1-302G2.5	2.88519531590383e-17	0.0121885747096075	0.007	0	9.44555242520596e-13	Other	RP1-302G2.5
RP11-438F14.3	3.23087749851972e-17	0.0425502031262501	0.009	0	1.05772467546539e-12	Other	RP11-438F14.3
RGS7	3.28046514836295e-17	0.0179523538788005	0.009	0	1.07395868027106e-12	Other	RGS7
FAM221B	3.28046514836295e-17	0.0109892449327994	0.009	0	1.07395868027106e-12	Other	FAM221B
MEF2C-AS1	3.65940302823805e-17	0.0939768143410952	0.027	0.004	1.19801536338457e-12	Other	MEF2C-AS1
SLC37A1	3.68500154667334e-17	0.319790817757582	0.138	0.063	1.20639580634992e-12	Other	SLC37A1
DTX4	3.95336230548992e-17	0.0628608387698721	0.02	0.002	1.29425175157129e-12	Other	DTX4
MYADM	4.27203042061488e-17	0.600639183098745	0.488	0.387	1.3985773191009e-12	Other	MYADM
DUSP22	4.37672349187934e-17	0.420657689020204	0.239	0.142	1.43285173677146e-12	Other	DUSP22
ZFP36L1	5.34978148498646e-17	0.65245108845861	0.484	0.406	1.75141146255487e-12	Other	ZFP36L1
IFT57	5.62227451704738e-17	0.595312005303765	0.3	0.203	1.84062023139097e-12	Other	IFT57
SF1	5.96695110199121e-17	0.470423012230557	0.815	0.828	1.95346045176988e-12	Other	SF1
KLHL24	6.23935580952216e-17	0.601738857156019	0.277	0.18	2.04264030492136e-12	Other	KLHL24
CCDC106	7.58511884621425e-17	0.220860099927196	0.077	0.026	2.48321620787362e-12	Other	CCDC106
GPR160	8.76411382118656e-17	0.325079788120286	0.148	0.07	2.86919558278005e-12	Other	GPR160
LYL1	9.84664872596399e-17	0.444231350515274	0.176	0.094	3.22359585990609e-12	Other	LYL1
TRAK1	1.0394258831679e-16	0.351907478725816	0.119	0.052	3.40287245631505e-12	Other	TRAK1
DCLK2	1.09640421953404e-16	0.0250322274676642	0.011	0	3.58940813391053e-12	Other	DCLK2
KB-431C1.4	1.25089346964565e-16	0.168034894944531	0.04	0.008	4.09517504092593e-12	Other	KB-431C1.4
ZNF860	1.48773761338648e-16	0.0824812278777907	0.022	0.003	4.87055539870466e-12	Other	ZNF860
USF2	1.59475962813605e-16	0.535379279398983	0.397	0.308	5.2209240705918e-12	Other	USF2
HECTD4	1.60087538056731e-16	0.444815046227089	0.161	0.081	5.24094582090127e-12	Other	HECTD4
ZMAT1	4.23337252520043e-16	0.379290186597274	0.135	0.064	1.38592149730012e-11	Other	ZMAT1
WASIR2	4.4364415255858e-16	0.0897249664604045	0.022	0.003	1.45240222664628e-11	Other	WASIR2
BCAS4	4.46240678681261e-16	0.449198245613217	0.232	0.141	1.46090273386671e-11	Other	BCAS4
CXCR5	4.53179981468375e-16	0.135174469958934	0.042	0.01	1.48362062333117e-11	Other	CXCR5
TSPYL5	5.12546367353317e-16	0.110615400241494	0.037	0.008	1.67797429744129e-11	Other	TSPYL5
TRA2B	5.32921440443144e-16	0.559361024652692	0.576	0.534	1.74467821172276e-11	Other	TRA2B
MBNL2	7.19244176317936e-16	0.512222240649128	0.181	0.099	2.35466158442966e-11	Other	MBNL2
SPINT2	7.56446264805604e-16	0.511746456914605	0.314	0.223	2.47645378172059e-11	Other	SPINT2
GNA12	1.210901037045e-15	0.300448277694077	0.107	0.045	3.96424781507791e-11	Other	GNA12
STK10	1.36056047070702e-15	0.0723837401995371	0.15	0.307	4.45420286900066e-11	Other	STK10
HIST1H2AC	1.40049654128506e-15	0.461755195830969	0.2	0.114	4.58494557685904e-11	Other	HIST1H2AC
NUDT3	1.74065410244807e-15	0.557627985036729	0.344	0.256	5.6985534005945e-11	Other	NUDT3
AC019181.2	2.44005862639013e-15	0.0423299575274747	0.011	0.001	7.98826393107602e-11	Other	AC019181.2
ADARB1	2.53983355511353e-15	0.323174578629028	0.12	0.055	8.31490709273066e-11	Other	ADARB1
NCF4	2.99583331992646e-15	0.384124692916965	0.21	0.122	9.80775912277523e-11	Other	NCF4
TREML2	3.59343564465639e-15	0.0682161775587729	0.016	0.001	1.17641896134761e-10	Other	TREML2
MT-ND2	3.63942824210979e-15	0.443059806848577	0.969	0.975	1.1914760179019e-10	Other	MT-ND2
SUGCT	3.8352982703383e-15	0.101278115931562	0.022	0.003	1.25559994774335e-10	Other	SUGCT
GNAS	4.00381617185992e-15	0.346701609601734	0.84	0.896	1.3107693383435e-10	Other	GNAS
MT-ND5	4.01093074651969e-15	0.601526873510315	0.834	0.858	1.31309850779562e-10	Other	MT-ND5
SETD7	4.58088829838928e-15	0.230254946658994	0.113	0.049	1.49969121112668e-10	Other	SETD7
RNU12	5.28175528018911e-15	0.553206621771655	0.132	0.063	1.72914104362831e-10	Other	RNU12
APBB2	5.65371477271823e-15	0.0804238969063901	0.017	0.002	1.85091314229249e-10	Other	APBB2
ZNF667	6.2193661211289e-15	0.0877762198230436	0.024	0.003	2.03609608073518e-10	Other	ZNF667
FNBP1L	6.42468956511405e-15	0.110446088043316	0.024	0.003	2.10331486982704e-10	Other	FNBP1L
TLR7	6.46561024344625e-15	0.148762946167362	0.053	0.015	2.11671148149943e-10	Other	TLR7
MARCKS	6.72720427983366e-15	0.264057513062388	0.273	0.161	2.20235213713194e-10	Other	MARCKS
RP11-775D22.2	6.74883388870964e-15	0.0730159864408783	0.019	0.002	2.20943323848576e-10	Other	RP11-775D22.2
CCDC112	7.02235506344562e-15	0.330209806005229	0.123	0.057	2.29897860067083e-10	Other	CCDC112
ZNF107	7.46447604768453e-15	0.373716389688099	0.144	0.072	2.44372016849096e-10	Other	ZNF107
SLC50A1	7.5436864526655e-15	0.471544704561717	0.249	0.162	2.46965207087363e-10	Other	SLC50A1
LINC00996	7.93696114149866e-15	0.0922631470627781	0.043	0.011	2.59840233850383e-10	Other	LINC00996
DMD	8.92989624504482e-15	0.0489818092371148	0.015	0.001	2.92346943270277e-10	Other	DMD
RP11-126K1.6	1.05847915033556e-14	0.156178605775798	0.05	0.014	3.46524904236857e-10	Other	RP11-126K1.6
RBM6	1.12283896397433e-14	0.556064813367832	0.326	0.233	3.67595020025918e-10	Other	RBM6
USP12	1.14327318415009e-14	0.477264236887274	0.176	0.099	3.74284775027056e-10	Other	USP12
SYNE2	1.1638937464178e-14	0.254890916768297	0.285	0.464	3.81035534702259e-10	Other	SYNE2
RP11-329N22.1	1.21567387982293e-14	0.0331878249637482	0.006	0	3.97987314776429e-10	Other	RP11-329N22.1
INSM1	1.21567387982293e-14	0.0145712021964639	0.006	0	3.97987314776429e-10	Other	INSM1
SRPX	1.21770238278637e-14	0.00860928505129637	0.007	0	3.98651406076603e-10	Other	SRPX
SP140L	2.04497653024683e-14	0.565274816903868	0.34	0.255	6.69484416472209e-10	Other	SP140L
PALD1	2.21512793399989e-14	0.0243783703238005	0.01	0	7.25188583032885e-10	Other	PALD1
BEND6	2.25842057158935e-14	0.0134857097211981	0.01	0	7.3936172672692e-10	Other	BEND6
FAM129A	2.26184197217253e-14	0.00185002069346674	0.035	0.128	7.40481824849843e-10	Other	FAM129A
CYSLTR1	2.38522402225688e-14	0.338603589029215	0.165	0.089	7.80874640406458e-10	Other	CYSLTR1
ATXN7	2.9567613342045e-14	0.0120893752566029	0.158	0.304	9.67984525591869e-10	Other	ATXN7
MT-ATP6	3.33101714006577e-14	0.528603502885949	0.999	0.999	1.09050839131473e-09	Other	MT-ATP6
RNF141	3.6383506907184e-14	0.416984732950064	0.196	0.115	1.19112324912739e-09	Other	RNF141
LRRC36	3.80098558726576e-14	0.0143339205701392	0.011	0.001	1.24436666155907e-09	Other	LRRC36
SP100	3.96481258578008e-14	0.523615194326781	0.638	0.622	1.29800034433268e-09	Other	SP100
CHD7	4.07461839067024e-14	0.464549688821849	0.187	0.11	1.33394856873762e-09	Other	CHD7
RPS5	5.16249407952298e-14	0.186907860953717	0.901	0.99	1.69009731175423e-09	Other	RPS5
MILR1	5.56682130871263e-14	0.0821621862533534	0.04	0.01	1.82246596004634e-09	Other	MILR1
ZCCHC10	6.19979946440876e-14	0.39091274834869	0.155	0.083	2.02969034865814e-09	Other	ZCCHC10
CTD-2544N14.3	6.73022432182902e-14	0.171632891743005	0.047	0.013	2.20334083848039e-09	Other	CTD-2544N14.3
RABEP1	7.53149897238305e-14	0.471539404273295	0.226	0.142	2.46566213357876e-09	Other	RABEP1
UNC93B1	1.11534050875883e-13	0.449350696928083	0.23	0.146	3.65140175757466e-09	Other	UNC93B1
NETO1	1.1281770241778e-13	0.106265995513845	0.014	0.001	3.69342594175327e-09	Other	NETO1
CTD-2368P22.1	1.22099858127335e-13	0.232569517813435	0.067	0.024	3.99730515537268e-09	Other	CTD-2368P22.1
ZNF439	1.2448364822401e-13	0.241543070032257	0.077	0.029	4.07534567555765e-09	Other	ZNF439
RABEP2	1.6301145561603e-13	0.45642554669002	0.164	0.091	5.33666903395758e-09	Other	RABEP2
CDH1	1.78578128497872e-13	0.0119780235343194	0.009	0	5.84629077076335e-09	Other	CDH1
PLEKHD1	1.80722973977157e-13	0.0156446136857108	0.009	0	5.91650872206418e-09	Other	PLEKHD1
ATG4C	1.92500212833706e-13	0.265343799033071	0.104	0.047	6.30207196774985e-09	Other	ATG4C
IRF4	2.11187296799513e-13	0.338989622586781	0.096	0.041	6.91384972262246e-09	Other	IRF4
HIPK1	2.67755494337413e-13	0.0230660127324989	0.208	0.36	8.76577937361824e-09	Other	HIPK1
FANCD2	3.1576084652152e-13	0.228577376574679	0.074	0.028	1.03373785934215e-08	Other	FANCD2
RP5-887A10.1	3.34000639591698e-13	0.197201621183489	0.062	0.021	1.0934512938953e-08	Other	RP5-887A10.1
PARP8	3.81917218863036e-13	0.0124365851744646	0.196	0.342	1.25032059111381e-08	Other	PARP8
SLC12A3	3.96184295722696e-13	0.0171345472252686	0.011	0.001	1.29702814733696e-08	Other	SLC12A3
RHBDF2	4.48018326485357e-13	0.471505524742508	0.187	0.11	1.46672239724776e-08	Other	RHBDF2
SERPINF2	4.84388534158941e-13	0.0295832294760971	0.02	0.003	1.58579118312954e-08	Other	SERPINF2
NCOA3	5.0103885279278e-13	0.543869286741992	0.313	0.234	1.640300996273e-08	Other	NCOA3
AP001055.6	7.70825985770827e-13	0.171427772110511	0.062	0.022	2.52353011221653e-08	Other	AP001055.6
N4BP1	8.05506224032157e-13	0.0121563158435855	0.146	0.28	2.63706627623648e-08	Other	N4BP1
PPFIBP1	8.34867945885138e-13	0.112585628795576	0.032	0.007	2.73319068123876e-08	Other	PPFIBP1
7SK.2	8.72196398387732e-13	0.743876547238407	0.215	0.137	2.85539656904176e-08	Other	7SK.2
MSRB3	1.04842318721307e-12	0.0461844618185566	0.016	0.002	3.43232783029815e-08	Other	MSRB3
VAV3	1.18357590079981e-12	0.403593474872671	0.222	0.14	3.87479078403841e-08	Other	VAV3
CAMK1D	1.2061046114858e-12	0.399280093345893	0.163	0.093	3.94854527708221e-08	Other	CAMK1D
AC007386.2	1.31842506302905e-12	0.0794797657473125	0.021	0.003	4.31625997134452e-08	Other	AC007386.2
BEND4	1.39202835273955e-12	0.0674922578888542	0.021	0.003	4.55722242119874e-08	Other	BEND4
RMDN2	1.46774344627439e-12	0.157117808356895	0.057	0.019	4.8050984944131e-08	Other	RMDN2
TGFBR3	1.63456650077369e-12	0.00320754134085594	0.035	0.12	5.35124381023291e-08	Other	TGFBR3
ESAM	1.76129295060825e-12	0.0611847088334033	0.019	0.003	5.76612086170129e-08	Other	ESAM
SLFN12L	2.0337811307212e-12	0.00436779403622328	0.038	0.126	6.65819266575508e-08	Other	SLFN12L
CR1	2.04258858589994e-12	0.259608632440987	0.093	0.042	6.68702651251922e-08	Other	CR1
CIB2	2.4204191265463e-12	0.135071151451599	0.056	0.019	7.92396813648727e-08	Other	CIB2
TMEM154	2.43770585382977e-12	0.469200425639188	0.194	0.122	7.98056142426791e-08	Other	TMEM154
LL22NC03-2H8.5	2.5914794034288e-12	0.201287747219571	0.046	0.014	8.48398527094522e-08	Other	LL22NC03-2H8.5
AC010226.4	2.72462880747447e-12	0.118718982846374	0.042	0.012	8.91988978990992e-08	Other	AC010226.4
C1orf220	3.10936342089297e-12	0.0424832915436442	0.011	0.001	1.01794339673194e-07	Other	C1orf220
DPPA4	3.40003193707892e-12	0.0533546396797287	0.016	0.002	1.1131024555609e-07	Other	DPPA4
ENAH	4.02239066658427e-12	0.0376555340358481	0.009	0	1.31685025642636e-07	Other	ENAH
FOXO6	4.02857097340091e-12	0.0378063908505546	0.009	0	1.31887356527199e-07	Other	FOXO6
MYBPC2	4.04716780532867e-12	0.0407437000991109	0.009	0	1.3249617961085e-07	Other	MYBPC2
PRPF4B	4.57795396835769e-12	0.529394564806318	0.467	0.414	1.49873057016094e-07	Other	PRPF4B
MATN1-AS1	4.60433488225548e-12	0.220760069312137	0.074	0.03	1.5073671537528e-07	Other	MATN1-AS1
RP5-1028K7.2	4.82480171327463e-12	0.167882933091688	0.078	0.032	1.57954358489185e-07	Other	RP5-1028K7.2
RP11-87G24.6	5.2153770223219e-12	0.0194187721672112	0.005	0	1.70741012956774e-07	Other	RP11-87G24.6
OR13A1	5.2153770223219e-12	0.0172866015330708	0.005	0	1.70741012956774e-07	Other	OR13A1
KCTD19	5.2153770223219e-12	0.00852131027200951	0.005	0	1.70741012956774e-07	Other	KCTD19
FAM196A	5.2153770223219e-12	0.00813513255497814	0.005	0	1.70741012956774e-07	Other	FAM196A
KCNA5	5.2153770223219e-12	0.0069755326571713	0.005	0	1.70741012956774e-07	Other	KCNA5
TMEM210	5.2153770223219e-12	0.0057945320541754	0.005	0	1.70741012956774e-07	Other	TMEM210
CNFN	5.78500084194523e-12	0.113764815759896	0.037	0.01	1.89389357563603e-07	Other	CNFN
CD1A	6.43275459344132e-12	0.067522206935955	0.017	0.002	2.10595519880082e-07	Other	CD1A
MARCH8	6.87950322048515e-12	0.385215656942246	0.165	0.096	2.25221176432243e-07	Other	MARCH8
TPST1	6.99210629573286e-12	0.115809372327349	0.035	0.009	2.28907575909702e-07	Other	TPST1
ZNF711	7.05915036651031e-12	0.0557282509015464	0.017	0.002	2.31102464698815e-07	Other	ZNF711
SERHL2	7.41351253879868e-12	0.0612210002334748	0.022	0.004	2.42703573495191e-07	Other	SERHL2
EPB41L2	7.63669883239388e-12	0.174891834594855	0.061	0.022	2.50010246374911e-07	Other	EPB41L2
PXK	8.47295760766173e-12	0.307718747280079	0.151	0.084	2.7738768615963e-07	Other	PXK
VCPKMT	8.63432234884592e-12	0.460069878726014	0.223	0.148	2.82670445056518e-07	Other	VCPKMT
CD55	8.71920621407144e-12	0.478677583136345	0.529	0.474	2.85449373036271e-07	Other	CD55
ARHGEF1	9.23359362725723e-12	0.0830989043605037	0.341	0.53	3.02289388169147e-07	Other	ARHGEF1
RASGRP2	1.00532585714934e-11	0.485753777762683	0.459	0.401	3.2912357911355e-07	Other	RASGRP2
ZCCHC11	1.03013816873127e-11	0.611311374747626	0.373	0.302	3.37246633679245e-07	Other	ZCCHC11
FANCL	1.13337147878425e-11	0.192521218589049	0.06	0.022	3.71043154724389e-07	Other	FANCL
MGEA5	1.27273794956959e-11	0.649815765425122	0.418	0.356	4.16668949930093e-07	Other	MGEA5
FAU	1.29438877667204e-11	0.0857392888929747	0.913	0.998	4.23756997706893e-07	Other	FAU
FIG4	1.3530181894451e-11	0.227550473979095	0.113	0.056	4.42951094860535e-07	Other	FIG4
LINC00568	1.37627584376849e-11	0.0734745562225882	0.022	0.004	4.5056518573293e-07	Other	LINC00568
TTC39B	1.41968637995267e-11	0.00391900600231093	0.031	0.109	4.64776927068906e-07	Other	TTC39B
SYNE1	1.52701003941552e-11	0.156876253685569	0.165	0.301	4.99912546703852e-07	Other	SYNE1
TAGLN2	1.62809083326521e-11	0.327423486332802	0.768	0.787	5.33004376994365e-07	Other	TAGLN2
HIST1H2BK	1.71572781362653e-11	0.326214478546855	0.207	0.131	5.61694971625054e-07	Other	HIST1H2BK
ARRDC4	1.72111319860431e-11	0.19739159302425	0.061	0.023	5.63458038959078e-07	Other	ARRDC4
ARL11	1.82672177366286e-11	0.133474178065063	0.056	0.02	5.98032174261746e-07	Other	ARL11
SMAD3	1.88105981628346e-11	0.404302331135296	0.156	0.09	6.1582136265488e-07	Other	SMAD3
WDSUB1	1.92033819085397e-11	0.243951610408847	0.091	0.041	6.28680316921772e-07	Other	WDSUB1
CASP8	1.96818546995413e-11	0.0773583534898481	0.237	0.39	6.44344559153583e-07	Other	CASP8
RBM26	2.04225957162269e-11	0.530764465155337	0.3	0.224	6.68594938557837e-07	Other	RBM26
AP3B1	2.04821706239996e-11	0.459958188392832	0.233	0.158	6.70545301888498e-07	Other	AP3B1
MT-ND4L	2.09231214486028e-11	0.626612775775747	0.475	0.439	6.84981149984358e-07	Other	MT-ND4L
AMFR	2.10629043697522e-11	0.41814049304302	0.175	0.106	6.89557363256948e-07	Other	AMFR
MYO1G	2.26826097108518e-11	0.0158492049237329	0.208	0.348	7.42583276713866e-07	Other	MYO1G
SMEK2	2.46123609634592e-11	0.48537445562613	0.323	0.254	8.05759473221728e-07	Other	SMEK2
SGSM3	2.56389463918384e-11	0.408052039837966	0.226	0.151	8.39367826976005e-07	Other	SGSM3
CERS4	2.59451191729391e-11	0.272374608043562	0.112	0.056	8.4939131148368e-07	Other	CERS4
EFHC1	2.85924358478432e-11	0.205775517436565	0.086	0.038	9.36059164786691e-07	Other	EFHC1
RNF213	3.00869890353025e-11	0.259378299808763	0.498	0.681	9.84987847037733e-07	Other	RNF213
KLF8	3.02261745998087e-11	0.112152538506327	0.031	0.008	9.89544504048537e-07	Other	KLF8
ST14	3.05118929298687e-11	0.0988081300983425	0.045	0.014	9.98898350738042e-07	Other	ST14
ZNF775	3.23408526031386e-11	0.33796691432362	0.171	0.103	1.05877483252155e-06	Other	ZNF775
CCNL1	3.32587075591379e-11	0.533519156991188	0.773	0.81	1.08882356807106e-06	Other	CCNL1
XAF1	3.35429668872909e-11	0.52472810747655	0.574	0.558	1.09812964995613e-06	Other	XAF1
NBEAL2	3.39623933577695e-11	0.0732334432056703	0.036	0.114	1.11186083374666e-06	Other	NBEAL2
CRIP3	3.41140512821667e-11	0.0605372698357884	0.012	0.001	1.11682581087557e-06	Other	CRIP3
MYBL2	3.46770257620651e-11	0.164846230287194	0.048	0.016	1.13525646939849e-06	Other	MYBL2
ENPP2	3.80321956519117e-11	0.0167376365069365	0.015	0.002	1.24509802125229e-06	Other	ENPP2
RHOBTB1	3.87103339551152e-11	0.0735409573150245	0.01	0.001	1.26729891302256e-06	Other	RHOBTB1
NXPH4	4.16196640119837e-11	0.0739742541581915	0.017	0.003	1.36254456042432e-06	Other	NXPH4
IQGAP1	4.30046102816904e-11	0.487095172214458	0.505	0.456	1.40788493140198e-06	Other	IQGAP1
CHD2	4.3325560584996e-11	0.555246546579891	0.556	0.524	1.4183922024316e-06	Other	CHD2
CCDC62	4.3811942424358e-11	0.0504976056244693	0.017	0.003	1.43431537108863e-06	Other	CCDC62
PAOX	4.42514051631491e-11	0.220446269662453	0.071	0.029	1.44870250223117e-06	Other	PAOX
DAB2	4.8464627502493e-11	0.0491348700352266	0.041	0.012	1.58663497517662e-06	Other	DAB2
SOCS5	5.16423146745852e-11	0.186253437713351	0.079	0.035	1.69066609781657e-06	Other	SOCS5
CTD-2162K18.5	5.38712959124132e-11	0.141653027695781	0.05	0.017	1.76363848558058e-06	Other	CTD-2162K18.5
ATRX	5.42298675981712e-11	0.592234339150234	0.486	0.434	1.77537740542893e-06	Other	ATRX
RP6-99M1.2	5.86204599330098e-11	0.224725563624653	0.077	0.033	1.91911661728687e-06	Other	RP6-99M1.2
SRSF6	5.87051421053322e-11	0.503970058116043	0.385	0.317	1.92188894224437e-06	Other	SRSF6
CD1C	6.0427710769769e-11	0.140841315847733	0.06	0.022	1.9782823951807e-06	Other	CD1C
TUSC1	6.08248303686498e-11	0.0520613121008942	0.02	0.003	1.99128329660886e-06	Other	TUSC1
ARHGAP17	6.19810764386686e-11	0.331446403231504	0.148	0.085	2.02913648044913e-06	Other	ARHGAP17
REPIN1	7.16352247805789e-11	0.340962987208857	0.182	0.113	2.34519398886659e-06	Other	REPIN1
IQSEC1	7.17430548886696e-11	0.396159762711838	0.222	0.146	2.34872413094527e-06	Other	IQSEC1
ZNF274	8.00585047877615e-11	0.42636285451183	0.148	0.086	2.62095532974174e-06	Other	ZNF274
PLCG2	8.10697753343847e-11	0.371824034888288	0.099	0.049	2.65406230489709e-06	Other	PLCG2
GRB2	8.29614317161936e-11	0.434461926162652	0.505	0.457	2.71599135152475e-06	Other	GRB2
NOC3L	8.37110542467607e-11	0.352719958599837	0.156	0.092	2.74053249393045e-06	Other	NOC3L
ZNF821	8.38844891851015e-11	0.295756189454597	0.117	0.062	2.74621040694185e-06	Other	ZNF821
TBC1D9	8.62637988140766e-11	0.184572713602525	0.069	0.029	2.82410424557524e-06	Other	TBC1D9
ZNF92	9.46798801609237e-11	0.439122167671401	0.202	0.134	3.09962991670832e-06	Other	ZNF92
ZNF582-AS1	9.60220859401767e-11	0.107264592442432	0.032	0.008	3.14357104950951e-06	Other	ZNF582-AS1
CLN8	9.70726474000212e-11	0.292383072980654	0.109	0.055	3.1779643305819e-06	Other	CLN8
ZNF418	1.03921981954895e-10	0.0488852181394015	0.015	0.002	3.40219784523937e-06	Other	ZNF418
ST6GALNAC4	1.04373805332938e-10	0.262125237441277	0.118	0.062	3.41698963898973e-06	Other	ST6GALNAC4
CD9	1.05230641007996e-10	0.332734001638775	0.074	0.032	3.44504072531977e-06	Other	CD9
CCDC64	1.11371847348301e-10	0.0615341821988442	0.027	0.098	3.64609153848868e-06	Other	CCDC64
CIRBP	1.13097709209117e-10	0.28252895450914	0.83	0.872	3.70259280408806e-06	Other	CIRBP
FAM126A	1.17461949377288e-10	0.321610366465735	0.125	0.069	3.84546929871367e-06	Other	FAM126A
MT-ND1	1.31062821324001e-10	0.418049447011338	0.979	0.987	4.29073464450515e-06	Other	MT-ND1
DIRAS1	1.38089611074552e-10	0.0421096486772352	0.012	0.001	4.52077768735868e-06	Other	DIRAS1
SNX9	1.57934685842993e-10	0.452146528259921	0.266	0.192	5.1704657451279e-06	Other	SNX9
PRCD	1.65287600973533e-10	0.112808564022008	0.029	0.007	5.41118548067153e-06	Other	PRCD
CACNA1A	1.71004348741021e-10	0.107089635058402	0.036	0.01	5.59834036908354e-06	Other	CACNA1A
PHKB	1.95010675187731e-10	0.446270552436436	0.247	0.177	6.38425948429595e-06	Other	PHKB
BACE2	2.20918073150667e-10	0.131653278783385	0.038	0.012	7.23241587880653e-06	Other	BACE2
TTC28	2.34050886317473e-10	0.0673561843963954	0.017	0.003	7.66235791626142e-06	Other	TTC28
CHD3	2.3672285476394e-10	0.0301100573026407	0.122	0.225	7.74983281926187e-06	Other	CHD3
SELL	2.43411898430023e-10	0.380160279454104	0.578	0.536	7.96881873080208e-06	Other	SELL
RP11-220I1.5	2.56118336790398e-10	0.0315023706714926	0.01	0.001	8.38480210984403e-06	Other	RP11-220I1.5
THRAP3	2.56719430863342e-10	0.495078099461796	0.433	0.386	8.40448072760409e-06	Other	THRAP3
PTPN7	2.81201496179767e-10	0.0867491440472405	0.105	0.207	9.20597458193322e-06	Other	PTPN7
FAM214A	2.89164141306252e-10	0.351176233319394	0.191	0.121	9.46665565808408e-06	Other	FAM214A
AKAP6	2.94717683897369e-10	0.0167624743125865	0.006	0	9.64846753543208e-06	Other	AKAP6
SYN3	2.95753965016503e-10	0.0263304206899872	0.006	0	9.68239330671027e-06	Other	SYN3
SYVN1	3.18576797642949e-10	0.292658731987456	0.124	0.068	1.04295672012349e-05	Other	SYVN1
UBE2J1	3.2471903456839e-10	0.377000840350104	0.315	0.247	1.06306517537e-05	Other	UBE2J1
ARHGAP30	3.52331059830846e-10	0.0507599884909308	0.159	0.275	1.15346142367422e-05	Other	ARHGAP30
FAM96A	3.76950462901343e-10	0.404212402072874	0.288	0.219	1.23406042544642e-05	Other	FAM96A
PARVB	3.89787315482796e-10	0.258290099922369	0.115	0.061	1.27608571342758e-05	Other	PARVB
VAV2	3.90486552587118e-10	0.127508793193392	0.046	0.016	1.27837487585971e-05	Other	VAV2
SEC62	4.06037596788794e-10	0.472540870941492	0.465	0.429	1.32928588436715e-05	Other	SEC62
HSPA4	4.38639427461457e-10	0.408806142469997	0.207	0.141	1.43601775762332e-05	Other	HSPA4
CHML	4.46616513634372e-10	0.258592858741769	0.079	0.036	1.46213314233621e-05	Other	CHML
RP11-105N14.1	4.89757936089186e-10	0.0684261466490972	0.017	0.003	1.60336953116878e-05	Other	RP11-105N14.1
GLO1	4.92096659824343e-10	0.398287248049896	0.261	0.19	1.61102604493293e-05	Other	GLO1
APCDD1	4.94431363649718e-10	0.0295654057956078	0.009	0.001	1.61866939831645e-05	Other	APCDD1
MMP11	5.15604840364696e-10	0.0561544402894052	0.019	0.003	1.68798712638594e-05	Other	MMP11
AC062029.1	5.20146245633599e-10	0.184573917330363	0.048	0.017	1.70285477895528e-05	Other	AC062029.1
LINC00665	5.59658492722793e-10	0.15670953739117	0.057	0.022	1.83220997347588e-05	Other	LINC00665
DBNL	5.76720137229601e-10	0.423093645088883	0.44	0.394	1.88806638526227e-05	Other	DBNL
HESX1	5.78455783545888e-10	0.0238861951976333	0.019	0.003	1.89374854417253e-05	Other	HESX1
RASGEF1B	5.94313092127705e-10	0.334582157643854	0.171	0.106	1.94566220100768e-05	Other	RASGEF1B
RP11-76E17.3	6.09990395323834e-10	0.0334090900124473	0.022	0.005	1.99698655621117e-05	Other	RP11-76E17.3
CD84	6.30092528447082e-10	0.0314110356390432	0.058	0.139	2.06279691963006e-05	Other	CD84
JAK3	6.33861857674218e-10	0.0068809292445472	0.128	0.236	2.07513694965386e-05	Other	JAK3
WDR11	6.40122467516243e-10	0.388706339559698	0.187	0.123	2.09563293415467e-05	Other	WDR11
VPS37B	6.53424856364826e-10	0.511695059758831	0.222	0.155	2.13918229476717e-05	Other	VPS37B
PDE7A	7.95302735660219e-10	0.461187134269518	0.277	0.208	2.60366209600442e-05	Other	PDE7A
RP11-542M13.3	8.19091178485801e-10	0.0784977746291279	0.031	0.008	2.68154070012681e-05	Other	RP11-542M13.3
NBPF10	9.53565538457243e-10	0.374992620810443	0.232	0.162	3.12178285980132e-05	Other	NBPF10
RAB3GAP1	1.00449630614883e-09	0.358530310737254	0.211	0.145	3.28852000707003e-05	Other	RAB3GAP1
WNT10A	1.23207335483611e-09	0.0883849581159096	0.035	0.01	4.03356174906244e-05	Other	WNT10A
RP11-876N24.4	1.24431433032092e-09	0.0956756704927363	0.032	0.009	4.07363625460463e-05	Other	RP11-876N24.4
RPL8	1.26901862069364e-09	0.107949796422443	0.908	0.997	4.15451316042683e-05	Other	RPL8
DDIT3	1.28515665429172e-09	0.410450117964495	0.202	0.138	4.20734585482023e-05	Other	DDIT3
CADM4	1.3669959826804e-09	0.00878696557369687	0.01	0.001	4.4752714480991e-05	Other	CADM4
ZNF667-AS1	1.40784784025601e-09	0.126969217814402	0.045	0.016	4.60901225943011e-05	Other	ZNF667-AS1
RP5-1098D14.1	1.42615762579441e-09	0.0764014700748746	0.02	0.004	4.66895483532573e-05	Other	RP5-1098D14.1
RCN2	1.45313782152608e-09	0.388264997980306	0.35	0.285	4.75728260011206e-05	Other	RCN2
TCP11L2	1.45363589799897e-09	0.440738767832997	0.217	0.152	4.75891320286904e-05	Other	TCP11L2
PTMA	1.49362102150228e-09	0.163585404771061	0.928	0.998	4.88981650019415e-05	Other	PTMA
AC002480.3	1.51797152637355e-09	0.0211506832829828	0.005	0	4.96953518304172e-05	Other	AC002480.3
ROR1	1.52100278729335e-09	0.0142590899436349	0.005	0	4.97945892504096e-05	Other	ROR1
TBC1D22A	1.5897331388171e-09	0.459834650457072	0.218	0.155	5.20446834985944e-05	Other	TBC1D22A
ZNF165	1.6396496201474e-09	0.0950540788563856	0.026	0.006	5.36788492643856e-05	Other	ZNF165
RP11-588G21.2	1.75775415103646e-09	0.144320705352492	0.04	0.013	5.75453553966316e-05	Other	RP11-588G21.2
SEMA7A	1.79659894457096e-09	0.0256352584708571	0.02	0.004	5.88170562473641e-05	Other	SEMA7A
DGKA	1.94688768213525e-09	0.0326213273968349	0.098	0.192	6.37372089377438e-05	Other	DGKA
SH2B2	2.06262023146495e-09	0.280199366404068	0.098	0.052	6.75260611376995e-05	Other	SH2B2
RNPEPL1	2.22732618482405e-09	0.0510986700625282	0.246	0.385	7.29182046387696e-05	Other	RNPEPL1
ST6GAL1	2.48862494326259e-09	0.455244364650518	0.2	0.136	8.14726033925308e-05	Other	ST6GAL1
DUSP5	2.60497738664287e-09	0.356473537462033	0.211	0.142	8.52817496839141e-05	Other	DUSP5
SAMD9L	2.60639168760869e-09	0.528607869471912	0.314	0.25	8.53280510689332e-05	Other	SAMD9L
PTPRO	2.70514422337802e-09	0.107450866859172	0.029	0.008	8.85610115849497e-05	Other	PTPRO
ATHL1	2.72405623969188e-09	0.0484929569287167	0.078	0.163	8.91801531750328e-05	Other	ATHL1
HEXIM1	2.8532456853558e-09	0.066423791204588	0.078	0.161	9.3409557247178e-05	Other	HEXIM1
RP3-455J7.4	2.94910111957307e-09	0.0506853469202041	0.014	0.002	9.65476724525833e-05	Other	RP3-455J7.4
DYNC1H1	3.30906622712824e-09	0.0767347915114961	0.144	0.248	0.000108332210143724	Other	DYNC1H1
ZNF736	3.33001950828573e-09	0.297885627950222	0.104	0.055	0.000109018178662258	Other	ZNF736
TNFRSF17	3.59152190579468e-09	0.0563469780066913	0.045	0.016	0.000117579244151906	Other	TNFRSF17
ETV5	3.65944320464336e-09	0.0959687387074905	0.022	0.005	0.000119802851633614	Other	ETV5
MCTP2	3.81827245202833e-09	0.314098527745218	0.12	0.068	0.000125002603534503	Other	MCTP2
AC004158.2	3.84610088102803e-09	0.055740928059043	0.015	0.002	0.000125913650643096	Other	AC004158.2
ARID5B	3.88319579794007e-09	0.462778259520306	0.367	0.302	0.000127128064032962	Other	ARID5B
USP28	3.95026393147831e-09	0.463738252419216	0.177	0.115	0.000129323740588737	Other	USP28
GRASP	4.06049798098637e-09	0.383303620360561	0.166	0.104	0.000132932582901532	Other	GRASP
SKIL	4.20389881667005e-09	0.401224384314993	0.189	0.126	0.000137627239460144	Other	SKIL
LAMC1	4.29519684710908e-09	0.055065425936656	0.012	0.002	0.000140616154380657	Other	LAMC1
EXOC6	4.36265189461808e-09	0.308812973624295	0.153	0.094	0.000142824497726007	Other	EXOC6
MCM7	4.37673332366824e-09	0.361775609050984	0.14	0.084	0.000143285495550251	Other	MCM7
RP1-313I6.12	4.81173156520545e-09	0.312942479668606	0.158	0.098	0.000157526467981696	Other	RP1-313I6.12
MAP9	5.07885286053409e-09	0.189258554682041	0.098	0.051	0.000166271484948165	Other	MAP9
RGPD2	5.36684665989712e-09	0.109280031278555	0.046	0.017	0.000175699825951712	Other	RGPD2
RP11-318E3.9	5.58658051975351e-09	0.115758034188019	0.036	0.012	0.00018289347305569	Other	RP11-318E3.9
YME1L1	5.63813613125329e-09	0.0777786608985513	0.323	0.473	0.00018458130066497	Other	YME1L1
JAM2	6.29053321207396e-09	0.0352945373823888	0.007	0.001	0.000205939476296877	Other	JAM2
CLLU1	6.89591199951189e-09	0.0327712387483945	0.006	0	0.00022575836704002	Other	CLLU1
CNR1	6.89591199951189e-09	0.0278335103425253	0.006	0	0.00022575836704002	Other	CNR1
RASSF8-AS1	6.98001833104935e-09	0.00727080929261756	0.006	0	0.000228511840121894	Other	RASSF8-AS1
MMP15	6.98001833104935e-09	0.00695566792273901	0.006	0	0.000228511840121894	Other	MMP15
MTMR10	6.98260581389204e-09	0.274973833049765	0.078	0.038	0.000228596549135197	Other	MTMR10
BCLAF1	7.15192807683579e-09	0.543514211928602	0.546	0.534	0.00023413982137945	Other	BCLAF1
ZFAT	7.4413638436084e-09	0.106041775996856	0.05	0.019	0.000243615369512052	Other	ZFAT
TNKS2-AS1	8.01241251540146e-09	0.0873359713021748	0.02	0.004	0.000262310360929213	Other	TNKS2-AS1
WNK1	8.10253696427994e-09	0.00529172711642523	0.177	0.294	0.000265260855136597	Other	WNK1
NFKB2	8.17219048711557e-09	0.448027198302836	0.197	0.136	0.000267541172167189	Other	NFKB2
AIM1	8.20178693056783e-09	0.0964318926395871	0.207	0.337	0.00026851010053293	Other	AIM1
SFI1	8.57558388113485e-09	0.126428460676694	0.104	0.196	0.000280747465100593	Other	SFI1
SNORD3B-1	8.90519830149913e-09	0.244676481199817	0.093	0.048	0.000291538381994478	Other	SNORD3B-1
OFD1	9.10888956511375e-09	0.455381716223127	0.329	0.265	0.000298206826582694	Other	OFD1
DIP2A	1.05737564726905e-08	0.180538425163471	0.102	0.192	0.000346163639402942	Other	DIP2A
KRT10	1.08395452108471e-08	0.283784974684931	0.696	0.724	0.000354865031112713	Other	KRT10
DTX1	1.1204943863377e-08	0.153354732835685	0.041	0.014	0.000366827452199238	Other	DTX1
SP140	1.13000936883287e-08	0.408452302193023	0.256	0.192	0.000369942467168506	Other	SP140
MPPED2	1.17317195261576e-08	0.0481831287695941	0.012	0.002	0.000384073033847346	Other	MPPED2
GSAP	1.18813175477967e-08	0.294597393798964	0.127	0.075	0.00038897057387977	Other	GSAP
CNTRL	1.2067640132149e-08	0.497529965028608	0.299	0.242	0.000395070402646294	Other	CNTRL
AGPAT5	1.29364123347057e-08	0.263482434780365	0.094	0.05	0.000423512267013595	Other	AGPAT5
MYCBP2	1.31004761963429e-08	0.447917027455216	0.493	0.458	0.000428883389715875	Other	MYCBP2
SIPA1L1	1.31411053164536e-08	0.458342388676184	0.167	0.112	0.000430213505850058	Other	SIPA1L1
UTRN	1.36888518160232e-08	0.668483753451904	0.433	0.388	0.000448145630752968	Other	UTRN
TSTD1	1.38213820741134e-08	0.482616977947462	0.412	0.377	0.000452484406342324	Other	TSTD1
KLF2	1.61970519450999e-08	0.349490799385386	0.846	0.939	0.000530259086578681	Other	KLF2
KMT2E	1.6239189787413e-08	0.502447617062554	0.565	0.564	0.000531638595260326	Other	KMT2E
RP11-37B2.1	1.65103242193984e-08	0.184238257323715	0.073	0.035	0.000540514994294664	Other	RP11-37B2.1
AP001059.5	1.66765468432122e-08	0.0370315439868398	0.009	0.001	0.000545956790553081	Other	AP001059.5
CRB2	1.66945676570689e-08	0.0385502551539385	0.009	0.001	0.000546546755957123	Other	CRB2
P2RY6	1.70129986723587e-08	0.0178058620665811	0.014	0.002	0.000556971550535678	Other	P2RY6
ERAP2	1.72327123365082e-08	0.114047774737768	0.203	0.325	0.000564164536472606	Other	ERAP2
IL7	1.72698710542387e-08	0.0833824688006996	0.026	0.007	0.000565381038573668	Other	IL7
RNF41	1.80225766500106e-08	0.228194968093452	0.091	0.048	0.000590023114368048	Other	RNF41
PRDM4	1.91214890041084e-08	0.243345209244784	0.088	0.046	0.000625999307016502	Other	PRDM4
AP000476.1	1.95580856802602e-08	0.091093880494356	0.042	0.015	0.000640292609000357	Other	AP000476.1
TMBIM4.1	2.00205033078669e-08	0.351706520307531	0.533	0.515	0.000655431237292947	Other	TMBIM4.1
PMP22	2.06587187369674e-08	0.0151970609713888	0.01	0.001	0.000676325134010838	Other	PMP22
NLRC5	2.0871610138891e-08	0.295143041676199	0.175	0.294	0.000683294772727014	Other	NLRC5
TBXA2R	2.10151380893455e-08	0.084055177417791	0.024	0.006	0.000687993590768993	Other	TBXA2R
DDAH2	2.10979933328587e-08	0.318559825151735	0.174	0.115	0.000690706105731128	Other	DDAH2
RNASET2	2.15038747083033e-08	0.286649260669003	0.6	0.581	0.000703993850200432	Other	RNASET2
ACAP1	2.17785796721467e-08	0.0121177445887093	0.444	0.587	0.000712987141306738	Other	ACAP1
RB1CC1	2.29384164016808e-08	0.580090496782143	0.308	0.253	0.000750957876158225	Other	RB1CC1
FLT3	2.60488986003565e-08	0.0363173331771739	0.021	0.005	0.000852788842378473	Other	FLT3
RUFY3	2.72719066781299e-08	0.276361166187545	0.136	0.083	0.000892827680828617	Other	RUFY3
TMEM19	2.85912675359882e-08	0.210114270943268	0.113	0.064	0.000936020916593183	Other	TMEM19
C1orf186	2.92988810983146e-08	0.0575602233169222	0.033	0.011	0.000959186769396623	Other	C1orf186
TCTN1	3.05746140146124e-08	0.169544758505137	0.043	0.016	0.00100095171361038	Other	TCTN1
SDK2	3.29691880592745e-08	0.0397746473983508	0.016	0.003	0.00107934527868453	Other	SDK2
RP11-385F7.1	3.32785888960499e-08	0.0564989335318035	0.027	0.008	0.00108947444327888	Other	RP11-385F7.1
CEP135	3.38497696838884e-08	0.371193529106232	0.156	0.101	0.00110817375991114	Other	CEP135
RNMT	3.39265837540448e-08	0.464324656014399	0.506	0.479	0.00111068849893992	Other	RNMT
ATP2A3	3.48009602336374e-08	0.442596018658922	0.211	0.15	0.00113931383612882	Other	ATP2A3
ZBTB43	3.67911337395966e-08	0.00455662562604492	0.079	0.155	0.00120446813636691	Other	ZBTB43
RPL35	4.02021330709785e-08	0.11864217475732	0.907	0.987	0.00131613743247769	Other	RPL35
RNF115	4.23986600686378e-08	0.0258130204372421	0.144	0.241	0.00138804733332706	Other	RNF115
SLC2A1	4.24507750224016e-08	0.191700736428404	0.093	0.049	0.00138975347268338	Other	SLC2A1
AHI1	4.26281614952622e-08	0.284010161086935	0.118	0.068	0.00139556075103189	Other	AHI1
AC020743.2	4.29965714979239e-08	0.0240409521452203	0.007	0.001	0.00140762175769903	Other	AC020743.2
C11orf24	4.30507875350332e-08	0.227377827530949	0.077	0.038	0.00140939668232192	Other	C11orf24
LDOC1	4.37413440472417e-08	0.0667990341811253	0.027	0.008	0.0014320041214186	Other	LDOC1
RP11-24F11.2	4.42765839963093e-08	0.0082721823838784	0.007	0.001	0.00144952680687117	Other	RP11-24F11.2
FCER1A	4.55290876405204e-08	0.0116877140586808	0.022	0.006	0.00149053127117536	Other	FCER1A
PODXL2	4.59626317027847e-08	0.106306321994036	0.041	0.015	0.00150472463668577	Other	PODXL2
NIPSNAP3B	5.68348754006045e-08	0.0532073849640237	0.016	0.003	0.00186066015086499	Other	NIPSNAP3B
MT-CO1	5.77389880019054e-08	0.501453632905759	1	0.999	0.00189025898920638	Other	MT-CO1
WDR19	5.78288634486835e-08	0.130228557533166	0.04	0.015	0.001893201331583	Other	WDR19
KIF22	5.867821213437e-08	0.0263944344918348	0.045	0.107	0.00192100730885501	Other	KIF22
VPS13C	6.07453637049673e-08	0.468098983421082	0.397	0.348	0.00198868171697322	Other	VPS13C
FNBP1	6.31064785146129e-08	0.0709228938154214	0.3	0.438	0.0020659798936114	Other	FNBP1
LINC00662	6.37588168808801e-08	0.201608228604717	0.066	0.031	0.00208733614704625	Other	LINC00662
RP4-789D17.5	6.73322816523393e-08	0.0235845778773523	0.005	0	0.00220432423673429	Other	RP4-789D17.5
CTD-2540L5.6	6.73322816523393e-08	0.0212236338729957	0.005	0	0.00220432423673429	Other	CTD-2540L5.6
TEAD2	6.74425866587422e-08	0.0130476975649464	0.005	0	0.0022079354020339	Other	TEAD2
RP11-553K8.2	6.75530667073354e-08	0.0201268853886202	0.005	0	0.00221155229786475	Other	RP11-553K8.2
ANKRD65	6.79967426940369e-08	0.00561428480017732	0.005	0	0.00222607736231738	Other	ANKRD65
LIMS2	6.92187680659189e-08	0.15261801267848	0.05	0.021	0.00226608402894205	Other	LIMS2
XXbac-BPG299F13.17	7.12159072541465e-08	0.320467061110469	0.123	0.074	0.00233146637168625	Other	XXbac-BPG299F13.17
LARGE	7.19823174977934e-08	0.0593806418142226	0.017	0.004	0.00235655711024276	Other	LARGE
ITGAE	7.95250389516175e-08	0.362935420602504	0.351	0.296	0.00260349072519805	Other	ITGAE
CCDC88C	8.03427724149246e-08	0.0865529867402174	0.192	0.308	0.0026302616833198	Other	CCDC88C
CDC37	8.65647364392264e-08	0.0409599228827178	0.298	0.441	0.00283395634154739	Other	CDC37
METTL12	8.83504313809031e-08	0.118728306431555	0.058	0.126	0.002892416422548	Other	METTL12
SMAP2	9.46311827565738e-08	0.462827935043307	0.522	0.505	0.00309803566108471	Other	SMAP2
RRM2B	9.48663440719486e-08	0.174638728142045	0.076	0.038	0.00310573437222745	Other	RRM2B
ZNF106	9.63827893004998e-08	0.00983539972733793	0.158	0.255	0.00315537975611976	Other	ZNF106
AFF4	9.96868710425536e-08	0.544275164766187	0.28	0.223	0.00326354878419112	Other	AFF4
SNX10	9.98149269021213e-08	0.278056091166815	0.215	0.153	0.00326774107692165	Other	SNX10
ZNF276	1.00041803440105e-07	0.0212276550641726	0.078	0.152	0.00327516856102215	Other	ZNF276
ANKRD10	1.13579187061286e-07	0.451082803488142	0.298	0.245	0.00371835542601237	Other	ANKRD10
CYP2U1	1.14492441066822e-07	0.100271271382797	0.033	0.011	0.00374825353564563	Other	CYP2U1
PHIP	1.15557566729464e-07	0.557946807538817	0.354	0.308	0.00378312361958919	Other	PHIP
AK9	1.16368849030831e-07	0.254503948337858	0.084	0.045	0.00380968337957134	Other	AK9
ARNTL	1.2705421593572e-07	0.0189625274306726	0.038	0.097	0.00415950092130361	Other	ARNTL
PLEKHF2	1.35165519661076e-07	0.358342884317879	0.181	0.128	0.00442504878266429	Other	PLEKHF2
SLC20A1	1.45177591944987e-07	0.0110190057858136	0.087	0.161	0.00475282400509499	Other	SLC20A1
ADAM23	1.51165757876069e-07	0.049700244210978	0.014	0.003	0.00494886458134676	Other	ADAM23
PIK3R5	1.57482534488173e-07	0.0277918921159575	0.063	0.13	0.0051556632140738	Other	PIK3R5
BTG2	1.60037018485737e-07	0.482195899955239	0.367	0.315	0.00523929191118606	Other	BTG2
ACBD3	1.64985256355133e-07	0.409567534506207	0.237	0.183	0.00540128732255436	Other	ACBD3
NGLY1	1.66914432899261e-07	0.467155640864632	0.282	0.227	0.00546444470425601	Other	NGLY1
NRGN	1.71759325473189e-07	0.124951442524138	0.014	0.057	0.00562305679734127	Other	NRGN
C12orf42	1.72426188353104e-07	0.108468372348508	0.037	0.014	0.00564488855430393	Other	C12orf42
P2RX1	1.8393687102432e-07	0.121892272093808	0.073	0.036	0.0060217252835942	Other	P2RX1
SNORD3D	1.8472055177711e-07	0.312912554641736	0.14	0.089	0.00604738142407903	Other	SNORD3D
TSC22D1	1.8505251937314e-07	0.208633973320974	0.076	0.038	0.00605824937923787	Other	TSC22D1
GALNT2	1.85801431283136e-07	0.214084649045729	0.153	0.098	0.0060827672573473	Other	GALNT2
PIKFYVE	1.91632400281e-07	0.36999750452983	0.143	0.092	0.00627366152039939	Other	PIKFYVE
FAM53B	1.92635219907921e-07	0.354846995375573	0.133	0.084	0.00630649182934552	Other	FAM53B
ODF2L	1.95068362423226e-07	0.0243413839759485	0.244	0.357	0.00638614804901157	Other	ODF2L
SCARB1	2.00849350720642e-07	0.0510310560894912	0.031	0.01	0.00657540604389238	Other	SCARB1
PTPRCAP	2.01616048226238e-07	0.209148912662378	0.813	0.806	0.00660050618683059	Other	PTPRCAP
PHTF2	2.03501774966284e-07	0.382505304371307	0.187	0.134	0.0066622411088462	Other	PHTF2
B4GALT1	2.03761260172661e-07	0.365812653061535	0.38	0.332	0.00667073613553258	Other	B4GALT1
VRK2	2.17468317724561e-07	0.279369605364683	0.13	0.082	0.00711947778566667	Other	VRK2
AP1S3	2.28512673665993e-07	0.110342993677538	0.033	0.012	0.00748104791047726	Other	AP1S3
ZDHHC14	2.36107204488301e-07	0.143217144816282	0.051	0.022	0.007729677660538	Other	ZDHHC14
DNMBP	2.43479352679217e-07	0.157440714971711	0.05	0.021	0.00797102704801222	Other	DNMBP
ZNF880	2.4358116714306e-07	0.263783034860399	0.129	0.081	0.00797436024992951	Other	ZNF880
LPIN1	2.4539014469662e-07	0.0414983659173849	0.081	0.152	0.00803358255707794	Other	LPIN1
TANK	2.65705899128668e-07	0.424439251157831	0.331	0.282	0.00869867972567434	Other	TANK
SETDB1	2.70844798635201e-07	0.261257679558814	0.123	0.076	0.0088669170177192	Other	SETDB1
CCDC6	2.72802685207318e-07	0.346198545985978	0.184	0.129	0.00893101430831717	Other	CCDC6
EFCAB13	2.82001034556979e-07	0.130983135400096	0.036	0.013	0.00923214986932638	Other	EFCAB13
IRF3	2.9845341325125e-07	0.0562456824899344	0.167	0.27	0.00977076784301941	Other	IRF3
TMEM2	3.12874296554453e-07	0.235479785263983	0.288	0.417	0.0102428787205997	Other	TMEM2
NR4A2	3.14276573834443e-07	0.0103475356487306	0.156	0.247	0.010288786474192	Other	NR4A2
CDK17	3.1751748651985e-07	0.0550459916790327	0.055	0.117	0.0103948874736868	Other	CDK17
USP47	3.17664574010295e-07	0.0217922906812711	0.122	0.204	0.010399702823949	Other	USP47
STIM2	3.3267089832862e-07	0.500015768930685	0.294	0.242	0.0108909798694824	Other	STIM2
RP5-884G6.2	3.35400585173966e-07	0.0171458392918879	0.016	0.004	0.0109803443574253	Other	RP5-884G6.2
DDX5	3.41463485482194e-07	0.227413224150569	0.934	0.972	0.0111788315877161	Other	DDX5
EIF4G2	3.48545441186563e-07	0.0199035496443627	0.417	0.579	0.0114106806535657	Other	EIF4G2
SEC61B	3.54042181831383e-07	0.0635834575208725	0.471	0.639	0.0115906329487958	Other	SEC61B
AGTPBP1	3.63929529644684e-07	0.00622242013614738	0.057	0.119	0.0119143249415077	Other	AGTPBP1
YPEL1	3.77449919828938e-07	0.277212813267577	0.113	0.067	0.0123569554753598	Other	YPEL1
LSM7	3.81979864377547e-07	0.309505588716753	0.569	0.558	0.0125052567999921	Other	LSM7
PCMTD1	3.88158410717261e-07	0.422149010414022	0.285	0.232	0.0127075300500617	Other	PCMTD1
UNC13D	4.03450120557155e-07	0.0582579502069464	0.046	0.104	0.0132081500468001	Other	UNC13D
SOGA1	4.05558683881584e-07	0.063304840458035	0.024	0.007	0.0132771801929153	Other	SOGA1
PIK3CA	4.09220409983881e-07	0.428310578145581	0.202	0.15	0.0133970577820523	Other	PIK3CA
SOX5	4.09469524449046e-07	0.059069929077033	0.021	0.006	0.0134052132914129	Other	SOX5
PAN3	4.27623002834763e-07	0.440835743813556	0.303	0.252	0.0139995218668045	Other	PAN3
CXorf21	4.38049230738764e-07	0.123531043014717	0.058	0.027	0.0143408557159256	Other	CXorf21
ARPC3	4.42645961005594e-07	0.119947808201031	0.828	0.934	0.0144913434714011	Other	ARPC3
UTP6	4.46206670437479e-07	0.305781984410312	0.14	0.092	0.0146079139767822	Other	UTP6
FAM135A	4.57458133506363e-07	0.118922078643465	0.036	0.014	0.0149762643747313	Other	FAM135A
ALCAM	4.69406446470236e-07	0.134959648367414	0.05	0.022	0.0153674282445426	Other	ALCAM
MMD	4.71236787063904e-07	0.29511905551393	0.14	0.092	0.0154273499348981	Other	MMD
RAB30-AS1	4.80036339360672e-07	0.266046963680303	0.104	0.062	0.0157154296779897	Other	RAB30-AS1
TTC21A	5.12299893187203e-07	0.0729152540157731	0.024	0.007	0.0167716739031627	Other	TTC21A
MATN1	5.2230610601602e-07	0.0491940787781888	0.014	0.003	0.0170992572987525	Other	MATN1
CDC40	5.5029166114441e-07	0.374955627989816	0.347	0.3	0.0180154484025457	Other	CDC40
MTMR4	5.582881793052e-07	0.304113333674868	0.148	0.098	0.0182772384140936	Other	MTMR4
GABBR1	5.63635628047673e-07	0.243070652961257	0.084	0.047	0.0184523031910247	Other	GABBR1
ZNF471	5.7190874503532e-07	0.0272434946105934	0.006	0.001	0.0187231484949663	Other	ZNF471
RP11-689B22.2	5.73260521820828e-07	0.0359673010626237	0.006	0.001	0.0187674029633703	Other	RP11-689B22.2
OTUD1	5.73706244631687e-07	0.404616261093468	0.206	0.154	0.0187819950367522	Other	OTUD1
ATP6V0A1	5.86953967306109e-07	0.185839913919501	0.081	0.044	0.0192156989816674	Other	ATP6V0A1
CTDP1	5.92787801066713e-07	0.0682370186609578	0.046	0.102	0.0194066870313221	Other	CTDP1
SIDT1	5.94670217060577e-07	0.214724584903773	0.098	0.056	0.0194683135661292	Other	SIDT1
MOXD1	6.02762284978354e-07	0.0440018891214244	0.012	0.002	0.0197332316856213	Other	MOXD1
C8orf88	6.47168891833763e-07	0.061153700074911	0.021	0.006	0.0211870151808537	Other	C8orf88
NCOA1	6.81600710007583e-07	0.114467340685962	0.098	0.174	0.0223142440442283	Other	NCOA1
BRCA2	6.93340740016252e-07	0.229154110505535	0.074	0.039	0.0226985891466521	Other	BRCA2
RBM38	6.98048397274221e-07	0.524803678623577	0.38	0.337	0.0228527084299634	Other	RBM38
PARP1	7.06958493635766e-07	0.372000816645475	0.274	0.22	0.0231444071646477	Other	PARP1
CD81	7.27237361684457e-07	0.25959279263154	0.636	0.619	0.0238082967468257	Other	CD81
ARHGAP10	8.52553690259018e-07	0.00555036431066691	0.014	0.054	0.0279109027116997	Other	ARHGAP10
FGD3	8.56420155079463e-07	0.00982257664640029	0.118	0.198	0.0280374830369915	Other	FGD3
SNX8	8.71468712893118e-07	0.166913793686674	0.067	0.034	0.0285301427226949	Other	SNX8
MAP2	8.75565877855584e-07	0.0290140571530269	0.007	0.001	0.0286642757092361	Other	MAP2
CD164	8.78485821802909e-07	0.049527013752148	0.295	0.433	0.0287598688341836	Other	CD164
RP11-421L21.3	8.90355395531477e-07	0.184728954697507	0.082	0.045	0.0291484549389095	Other	RP11-421L21.3
SCAF11	9.14589838230101e-07	0.448643416112206	0.457	0.437	0.029941842123977	Other	SCAF11
C11orf80	9.25110008041838e-07	0.17254106543349	0.04	0.016	0.0302862514432737	Other	C11orf80
CELSR1	9.35380871755754e-07	0.0460711675093538	0.014	0.003	0.0306224989795399	Other	CELSR1
WHSC1L1	9.38202605872621e-07	0.399812015265284	0.525	0.508	0.0307148769110579	Other	WHSC1L1
CD2AP	9.60002680149833e-07	0.335213905218604	0.196	0.144	0.0314285677427452	Other	CD2AP
C9orf91	9.96691251203667e-07	0.126354019341765	0.069	0.036	0.0326296781819057	Other	C9orf91
KHDRBS3	1.02531557701899e-06	0.01260392120797	0.005	0	0.0335667813604477	Other	KHDRBS3
ANKRD53	1.02957137595702e-06	0.00715654282765921	0.005	0	0.033706107706081	Other	ANKRD53
RP3-402G11.25	1.03950277000782e-06	0.0369592666302454	0.022	0.007	0.0340312416845161	Other	RP3-402G11.25
NOTCH2NL	1.12415087451113e-06	0.383710605578191	0.226	0.174	0.0368024513297454	Other	NOTCH2NL
CACFD1	1.15303665641266e-06	0.0499291871208538	0.015	0.003	0.0377481140576376	Other	CACFD1
C11orf31	1.16428124468854e-06	0.347389373937516	0.567	0.586	0.0381162393886133	Other	C11orf31
XXbac-BPG154L12.4	1.16619979637471e-06	0.0416264254089105	0.01	0.002	0.0381790489337153	Other	XXbac-BPG154L12.4
CCDC18	1.1668485893178e-06	0.257826903182925	0.082	0.046	0.0382002891170861	Other	CCDC18
LRRK1	1.19294656559085e-06	0.0781227984979654	0.033	0.013	0.0390546846643133	Other	LRRK1
WDR49	1.23132467815035e-06	0.0717190115386314	0.016	0.004	0.0403111073132861	Other	WDR49
SMPD2	1.25788331930765e-06	0.219558027553796	0.077	0.042	0.0411805841074938	Other	SMPD2
ZBTB18	1.29479395373252e-06	0.133552369255801	0.083	0.046	0.0423889644572954	Other	ZBTB18
TROVE2	1.29503428660428e-06	0.0112183508193395	0.187	0.28	0.042396832474851	Other	TROVE2
RP11-611E13.2	1.2967626937948e-06	0.321646328705445	0.257	0.202	0.0424534170694541	Other	RP11-611E13.2
SBNO2	1.32524309017016e-06	0.0066397504794285	0.029	0.075	0.0433858082859906	Other	SBNO2
TIGD7	1.36026641832588e-06	0.113921096563927	0.02	0.006	0.0445324020031526	Other	TIGD7
AL928742.12	1.3625830367431e-06	0.0437635736498649	0.011	0.002	0.0446082434568956	Other	AL928742.12
HSH2D	1.43999584832856e-06	0.399591307708214	0.301	0.251	0.0471425840825805	Other	HSH2D
SIRT7	1.63002461779898e-06	0.0827337195468879	0.17	0.264	0.0533637459375031	Other	SIRT7
TMEM131	1.71180718906288e-06	0.285804357843279	0.134	0.089	0.0560411437555405	Other	TMEM131
RELB	1.7319734053433e-06	0.340162480359577	0.199	0.149	0.056701345344129	Other	RELB
MARC2	1.7770601394413e-06	0.0697246535531622	0.017	0.004	0.0581773948450293	Other	MARC2
EIF4A2	1.85885632438853e-06	0.336180355032037	0.7	0.738	0.0608552383478318	Other	EIF4A2
TCEA1	1.93984436354058e-06	0.378558548710736	0.47	0.452	0.0635066247735916	Other	TCEA1
SLC7A6OS	1.95056823469282e-06	0.0105213727699878	0.055	0.112	0.0638577028673736	Other	SLC7A6OS
C1orf52	1.9955949534555e-06	0.060774542531803	0.16	0.249	0.065331787586226	Other	C1orf52
DENND6A	2.03929987636575e-06	0.00937602637337875	0.066	0.127	0.0667625993524619	Other	DENND6A
KCNIP2	2.03972116724021e-06	0.0508401664290831	0.009	0.001	0.06677639157311	Other	KCNIP2
TTC9	2.08109519690672e-06	0.246356479778814	0.094	0.056	0.0681308945563322	Other	TTC9
CD82	2.08626072462665e-06	0.262091795378398	0.141	0.094	0.0683000036028273	Other	CD82
SHMT2	2.09797784480486e-06	0.255444846218914	0.169	0.119	0.0686835986832215	Other	SHMT2
SOBP	2.1244172111135e-06	0.047541109301693	0.012	0.003	0.0695491706574337	Other	SOBP
RP11-4F5.2	2.14632162019637e-06	0.0915065916709311	0.029	0.01	0.0702662772019889	Other	RP11-4F5.2
PHF14	2.15608567950623e-06	0.414987371854432	0.266	0.218	0.0705859329756749	Other	PHF14
DENND1B	2.28953896845193e-06	0.0298410181594396	0.052	0.107	0.0749549267491793	Other	DENND1B
CHRAC1	2.37727644796778e-06	0.389182532131846	0.184	0.135	0.0778272763535693	Other	CHRAC1
POLR2A	2.420485659868e-06	0.0572083545825121	0.119	0.193	0.0792418595327586	Other	POLR2A
SLC38A2	2.54399762159268e-06	0.123616580590935	0.304	0.425	0.0832853941357013	Other	SLC38A2
FAM167A	2.60441124512273e-06	0.0538543398624869	0.01	0.002	0.0852632153428279	Other	FAM167A
SGCE	2.6497792148436e-06	0.0430197218251568	0.01	0.002	0.0867484719355496	Other	SGCE
SMARCE1	2.70269576339238e-06	0.448901109816764	0.27	0.224	0.0884808539019397	Other	SMARCE1
JADE3	2.75976818546731e-06	0.0441694956211909	0.014	0.003	0.0903492908558287	Other	JADE3
MED12L	2.79448823255418e-06	0.0103833685143901	0.01	0.002	0.0914859557573587	Other	MED12L
AC073072.5	2.86881533557427e-06	0.0351632522837068	0.006	0.001	0.0939192764560303	Other	AC073072.5
FAM160A1	2.92706840820132e-06	0.00966403656785234	0.006	0.001	0.0958263655476948	Other	FAM160A1
HMHA1	2.94066144356201e-06	0.0516007406202736	0.301	0.426	0.0962713743393331	Other	HMHA1
CASK	2.97071055028241e-06	0.0265023871026899	0.084	0.149	0.0972551219951455	Other	CASK
GNB2L1	3.00372430027353e-06	0.0980407421963276	0.908	0.991	0.0983359261423548	Other	GNB2L1
ZNF606	3.14445982631893e-06	0.100915979676151	0.033	0.013	0.102943325794029	Other	ZNF606
RPL37A	3.16350081735068e-06	0.153739314152201	0.865	0.951	0.103566689758427	Other	RPL37A
SLC2A11	3.19690955591926e-06	0.140506385937373	0.073	0.04	0.104660425041685	Other	SLC2A11
FARP2	3.39353970099886e-06	0.157657817385546	0.065	0.034	0.111097702731301	Other	FARP2
BTF3L4	3.6518595595531e-06	0.338535546776448	0.315	0.272	0.119554578260649	Other	BTF3L4
NUP210	3.66370221189851e-06	0.133340499033924	0.129	0.208	0.119942283013133	Other	NUP210
MYEF2	3.73212156678382e-06	0.110656152313667	0.056	0.027	0.122182195853369	Other	MYEF2
YY1	3.75786707117402e-06	0.0134178789332153	0.289	0.414	0.123025052176095	Other	YY1
ARL4A	3.80020742776771e-06	0.283552262265685	0.397	0.349	0.124411190770259	Other	ARL4A
ZBED5	3.89354439126252e-06	0.250146131181512	0.11	0.07	0.127466856281152	Other	ZBED5
ERO1LB	3.98403044226443e-06	0.314775787237651	0.179	0.128	0.130429188618853	Other	ERO1LB
SPRY1	4.0723669443242e-06	0.131184734955763	0.042	0.019	0.133321149023286	Other	SPRY1
BAZ2B	4.13223374649043e-06	0.355914799402622	0.164	0.116	0.135281068392604	Other	BAZ2B
TRAPPC10	4.18173064330584e-06	0.049624177323767	0.195	0.291	0.136901497800547	Other	TRAPPC10
ZNF134	4.3007672152975e-06	0.160994598193202	0.072	0.039	0.14079851709441	Other	ZNF134
BSPRY	4.36109298988157e-06	0.0337130155424949	0.017	0.005	0.142773462302743	Other	BSPRY
APOBR	4.4685169986e-06	0.0242812971917606	0.017	0.055	0.146290309500167	Other	APOBR
TRPC4AP	4.5677929798841e-06	0.0660923547838824	0.099	0.169	0.149540406575446	Other	TRPC4AP
TRIM58	4.6489505863945e-06	0.0504164429254149	0.015	0.004	0.152197344297383	Other	TRIM58
PSMD12	4.86249059471002e-06	0.0185706247613757	0.109	0.18	0.159188217089616	Other	PSMD12
RP11-797A18.4	5.05055676369044e-06	0.0309445299110515	0.009	0.001	0.165345127329698	Other	RP11-797A18.4
MTCH1	5.10413355072545e-06	0.0456926851499561	0.249	0.359	0.16709912418365	Other	MTCH1
TTC7A	5.12983545456043e-06	0.237885526736542	0.115	0.074	0.167940553111399	Other	TTC7A
NPC2	5.29610926684097e-06	0.179374436811658	0.356	0.292	0.17338402517784	Other	NPC2
GALNT3	5.45185119701821e-06	0.198847362464463	0.079	0.045	0.178482704487982	Other	GALNT3
MRVI1-AS1	5.48647227799758e-06	0.0321270737164416	0.01	0.002	0.179616129437085	Other	MRVI1-AS1
HYLS1	5.95591739072104e-06	0.124321802187377	0.048	0.023	0.194984823537425	Other	HYLS1
BPTF	6.27853425715338e-06	0.589247607408579	0.409	0.383	0.205546654510687	Other	BPTF
SYTL2	6.33025207654397e-06	0.0536438604964772	0.016	0.053	0.207239792481897	Other	SYTL2
NSMF	6.54702695791986e-06	0.0116850466600143	0.036	0.082	0.214336568548381	Other	NSMF
SMEK1	6.65308237779993e-06	0.487919980969923	0.299	0.257	0.217808610884414	Other	SMEK1
ABHD15	6.73924292570182e-06	0.127561908098096	0.056	0.028	0.220629334901626	Other	ABHD15
PTTG1IP	6.82251545259953e-06	0.00621184454070622	0.065	0.12	0.223355510887204	Other	PTTG1IP
SGOL1	6.82353433738178e-06	0.104731455699625	0.029	0.011	0.223388867137205	Other	SGOL1
SON	6.83500103488037e-06	0.372661455704975	0.625	0.658	0.223764263879913	Other	SON
TRAF1	6.86061341070568e-06	0.0414738472888037	0.015	0.051	0.224602761839683	Other	TRAF1
ZNF618	6.89812187486266e-06	0.038516921878103	0.019	0.005	0.225830713939254	Other	ZNF618
P2RX5-TAX1BP3	6.91736376289912e-06	0.0675973574740051	0.021	0.007	0.226460654869791	Other	P2RX5-TAX1BP3
ANKRD36C	6.98770413215742e-06	0.191651075837402	0.135	0.211	0.228763457878569	Other	ANKRD36C
KLF12	7.0559321209922e-06	0.0229576491468598	0.082	0.145	0.230997105777043	Other	KLF12
PTPN11	7.08960449229305e-06	0.0056477948844148	0.081	0.141	0.23209947186869	Other	PTPN11
KPNA4	7.22721513450676e-06	0.0309731866327642	0.181	0.271	0.236604569073482	Other	KPNA4
ANTXR2	7.31874715191268e-06	0.191393916907024	0.089	0.053	0.239601144259317	Other	ANTXR2
SRRM2	7.38820711346308e-06	0.467420235186868	0.665	0.726	0.241875124480554	Other	SRRM2
ERP29	7.4795143011595e-06	0.236290690174975	0.722	0.794	0.24486433919136	Other	ERP29
RNU11	7.78841163638485e-06	0.14932396391374	0.047	0.022	0.254977020151967	Other	RNU11
VPREB1	7.81029540910331e-06	0.034595230853516	0.005	0	0.255693451103224	Other	VPREB1
ABCA6	7.8195920172453e-06	0.0131197572075547	0.005	0	0.255997803460577	Other	ABCA6
FAM213A	7.83054898154314e-06	0.0990221036096028	0.066	0.035	0.256356512557759	Other	FAM213A
RP11-255E6.6	7.83821698160703e-06	0.018211540390917	0.005	0	0.256607547543851	Other	RP11-255E6.6
KCNG2	7.89434668409312e-06	0.00616574191368888	0.005	0	0.258445121743841	Other	KCNG2
PTPN22	8.11768776000689e-06	0.0294316331666387	0.136	0.205	0.265756861887106	Other	PTPN22
RP11-499F3.2	8.41933189539839e-06	0.0402008849526071	0.007	0.001	0.275632087591552	Other	RP11-499F3.2
GNPTAB	8.48154427213055e-06	0.0115951752406167	0.108	0.174	0.27766879638101	Other	GNPTAB
ANAPC16	8.51949287053177e-06	0.23035388655118	0.671	0.714	0.278911157595469	Other	ANAPC16
SERPINI1	8.57654153150575e-06	0.12293574970231	0.051	0.025	0.280778816658435	Other	SERPINI1
DDX39B	8.9556149523592e-06	0.143808146515046	0.194	0.285	0.293188922310336	Other	DDX39B
DISP1	9.01600720448131e-06	0.0698129726909336	0.022	0.007	0.295166043860309	Other	DISP1
CRIM1	9.05429311055821e-06	0.0606677638468309	0.03	0.011	0.296419447853455	Other	CRIM1
PLEC	9.0787374197435e-06	0.0109383538271179	0.081	0.141	0.297219705647563	Other	PLEC
STK33	9.29676251017916e-06	0.0637311396813621	0.016	0.004	0.304357411058245	Other	STK33
UST	9.60033798537986e-06	0.0618214393034606	0.021	0.007	0.314295864965366	Other	UST
MOV10	9.69186110469439e-06	0.0310012965880331	0.024	0.063	0.317292148845485	Other	MOV10
ZNF814	9.71952893336612e-06	0.195197312313902	0.072	0.04	0.31819793822054	Other	ZNF814
TBC1D1	1.00060587269116e-05	0.369786472056897	0.237	0.194	0.327578350601631	Other	TBC1D1
RP11-452F19.3	1.02442205332362e-05	0.233569321638258	0.074	0.042	0.335375291817088	Other	RP11-452F19.3
SQSTM1	1.04521410315871e-05	0.0075944647484727	0.293	0.396	0.342182193092097	Other	SQSTM1
ZNF791	1.04562680490303e-05	0.26874845245662	0.143	0.099	0.342317303389155	Other	ZNF791
FBXW7	1.07791763884627e-05	0.00983379095647163	0.145	0.222	0.352888676605491	Other	FBXW7
MRPL4	1.07820103216575e-05	0.0593023023883776	0.139	0.214	0.352981453910422	Other	MRPL4
EIF5	1.09322401522539e-05	0.401159364227154	0.54	0.562	0.357899678104489	Other	EIF5
RP11-94L15.2	1.09503439267243e-05	0.454862376526064	0.233	0.188	0.358492359473101	Other	RP11-94L15.2
PRDM8	1.09906800556622e-05	0.157547342219637	0.042	0.019	0.359812883662268	Other	PRDM8
RP11-1055B8.7	1.10665592975131e-05	0.0154653662127989	0.01	0.002	0.362297018281984	Other	RP11-1055B8.7
MARCKSL1	1.11355621499806e-05	0.377885632795938	0.308	0.266	0.364556033666065	Other	MARCKSL1
EXOC3	1.13451254947378e-05	0.0413167388851489	0.053	0.105	0.371416718446727	Other	EXOC3
C16orf93	1.17415631683947e-05	0.0458897870469318	0.029	0.011	0.384395295006906	Other	C16orf93
FOXO1	1.18524264037198e-05	0.399757510801568	0.176	0.135	0.38802473560498	Other	FOXO1
TIMELESS	1.19525132780745e-05	0.135745014579886	0.038	0.017	0.391301379697603	Other	TIMELESS
RBM23	1.22346620759495e-05	0.371861258417987	0.233	0.188	0.400538367042434	Other	RBM23
COQ7	1.22676128624355e-05	0.275015674983169	0.146	0.102	0.401617109890415	Other	COQ7
PARP9	1.22781263431067e-05	0.104462401047814	0.186	0.277	0.401961300220627	Other	PARP9
ZNF326	1.23521913833126e-05	0.41504501942254	0.294	0.252	0.404386041506889	Other	ZNF326
PCYT1A	1.28308791883079e-05	0.0542948445185724	0.043	0.09	0.420057322866824	Other	PCYT1A
EEF1D	1.28401085663968e-05	0.109514988733318	0.916	0.987	0.420359474246698	Other	EEF1D
FBXO30	1.2938871185872e-05	0.127052155235113	0.038	0.017	0.423592764883078	Other	FBXO30
PJA2	1.33371762520349e-05	0.401881229489117	0.35	0.323	0.43663247613912	Other	PJA2
SAMD8	1.36291876653864e-05	0.330294149726115	0.138	0.097	0.446192345789421	Other	SAMD8
RHOH	1.37295682997212e-05	0.333206855796742	0.527	0.524	0.449478606996274	Other	RHOH
RP9	1.37781754587284e-05	0.308264617835812	0.164	0.118	0.45106990816785	Other	RP9
PAPOLA	1.40104448031282e-05	0.33119239790557	0.5	0.502	0.45867394196481	Other	PAPOLA
CSK	1.40852958579955e-05	0.353807453034946	0.467	0.452	0.461124415799058	Other	CSK
PLCH2	1.54282745710506e-05	0.0921941626485344	0.036	0.016	0.505090852907054	Other	PLCH2
LINGO3	1.56458263958079e-05	0.0513398654515743	0.015	0.004	0.512213064545959	Other	LINGO3
JAZF1	1.56571901371856e-05	0.197000064951391	0.115	0.075	0.512585090711181	Other	JAZF1
DDX21	1.59360748917141e-05	0.453251980222096	0.432	0.427	0.521715219804936	Other	DDX21
CELF1	1.66455923921233e-05	0.0915536845535845	0.192	0.282	0.544943403733332	Other	CELF1
LEMD3	1.67982401207495e-05	0.280510655324502	0.12	0.08	0.549940785073097	Other	LEMD3
FLT1	1.68623919935476e-05	0.0502164235345165	0.014	0.003	0.55204098908476	Other	FLT1
AIDA	1.7161858455164e-05	0.326908327868585	0.205	0.16	0.561844922105159	Other	AIDA
RRAGB	1.71970051387338e-05	0.202179665314567	0.084	0.051	0.562995554231867	Other	RRAGB
PKN2	1.72641414528414e-05	0.491957363099826	0.252	0.212	0.56519346288312	Other	PKN2
CASC5	1.74142617523346e-05	0.212780857450196	0.051	0.026	0.57010810124793	Other	CASC5
TMED8	1.78272158426232e-05	0.180991168439846	0.072	0.041	0.583627392255799	Other	TMED8
STK3	1.80280938385991e-05	0.109030335469392	0.045	0.021	0.590203736088058	Other	STK3
TSPYL1	1.80539181681939e-05	0.34858533591213	0.263	0.221	0.591049172990331	Other	TSPYL1
RASA2	1.81552144723955e-05	0.0439622376647182	0.191	0.282	0.594365411397283	Other	RASA2
LRRFIP2	1.85108583874319e-05	0.00679543488184731	0.069	0.124	0.606008481887745	Other	LRRFIP2
UBXN2A	1.90366581180506e-05	0.293714432323115	0.15	0.107	0.623222113468741	Other	UBXN2A
ZNF669	1.92145091300666e-05	0.176372595172488	0.092	0.057	0.629044599900122	Other	ZNF669
RP11-425D10.10	1.93308596056999e-05	0.0743002303478347	0.025	0.009	0.632853681771402	Other	RP11-425D10.10
BBX	1.93495100829384e-05	0.450122830622189	0.371	0.338	0.633464261095236	Other	BBX
ECHDC1	1.96888658175271e-05	0.318045712504531	0.253	0.212	0.644574089134202	Other	ECHDC1
TMEM175	1.97662279880251e-05	0.247649770604025	0.128	0.088	0.647106771871965	Other	TMEM175
NRM	2.0026552166675e-05	0.138377199915399	0.056	0.029	0.655629264832605	Other	NRM
AP003068.23	2.0063141302589e-05	0.030920568727379	0.01	0.002	0.65682711996416	Other	AP003068.23
ZNF677	2.01357548298627e-05	0.205815592984336	0.074	0.043	0.659204341620046	Other	ZNF677
LSM10	2.0156462368061e-05	0.275042899336718	0.35	0.313	0.659882265005582	Other	LSM10
RP5-1071N3.1	2.01880486030997e-05	0.0398876231649802	0.01	0.002	0.660916335168278	Other	RP5-1071N3.1
DDX23	2.02833996316699e-05	0.0780001030139453	0.056	0.107	0.664037937141609	Other	DDX23
LINC00910	2.03885964664082e-05	0.163725163917486	0.042	0.02	0.667481871117273	Other	LINC00910
AKAP9	2.05984276101405e-05	0.485890072910561	0.376	0.351	0.67435132310078	Other	AKAP9
CTD-2245F17.3	2.12077153551672e-05	0.0244452086443654	0.007	0.001	0.694298185297464	Other	CTD-2245F17.3
ZNF254	2.25905381461975e-05	0.206552495021606	0.113	0.075	0.739569037830214	Other	ZNF254
NOTCH4	2.27724263979858e-05	0.0903334236588912	0.025	0.009	0.745523695417259	Other	NOTCH4
CTC-297N7.5	2.32326570429056e-05	0.0444112099202446	0.009	0.002	0.760590726270644	Other	CTC-297N7.5
PHF20L1	2.32882223023677e-05	0.0533314761016626	0.169	0.251	0.762409821734914	Other	PHF20L1
YIPF4	2.34219422380053e-05	0.0509351213296935	0.176	0.259	0.766787544987818	Other	YIPF4
HEATR5B	2.36039727732308e-05	0.175500793417088	0.084	0.051	0.77274686065003	Other	HEATR5B
SETD5-AS1	2.36540114882177e-05	0.436190980375959	0.279	0.24	0.774385028101272	Other	SETD5-AS1
ZNF234	2.36639891453707e-05	0.080581873836706	0.026	0.01	0.774711676641147	Other	ZNF234
PSMC6	2.39171758035241e-05	0.433818813412179	0.3	0.263	0.783000501455772	Other	PSMC6
CCDC183	2.39755383913828e-05	0.0347769792991544	0.015	0.004	0.78491117585709	Other	CCDC183
FAM65B	2.42520818407596e-05	0.440782943185772	0.553	0.56	0.793964655302786	Other	FAM65B
EIF4G3	2.45713379043211e-05	0.293808369429952	0.139	0.097	0.804416460311663	Other	EIF4G3
AKIRIN2	2.51136208091917e-05	0.317376531505674	0.344	0.303	0.822169718051319	Other	AKIRIN2
DLEU2L	2.52678262475584e-05	0.156475175265302	0.041	0.019	0.827218095692566	Other	DLEU2L
ZMIZ2	2.56390343388209e-05	0.28410123457561	0.092	0.057	0.83937070618432	Other	ZMIZ2
SMARCB1	2.57385095552942e-05	0.286845048663508	0.274	0.23	0.842627325821222	Other	SMARCB1
CCDC122	2.57913918738999e-05	0.0410150044020714	0.011	0.003	0.844358587167735	Other	CCDC122
MKNK2	2.58001468118939e-05	0.396315148671131	0.318	0.284	0.844645206327782	Other	MKNK2
MPHOSPH9	2.58658291110661e-05	0.0427640349296732	0.078	0.134	0.846795513438081	Other	MPHOSPH9
LRMP	2.59206246799996e-05	0.331217283503855	0.161	0.12	0.848589410773827	Other	LRMP
TAF1A	2.59421875697847e-05	0.0896794727386047	0.032	0.014	0.84929533665961	Other	TAF1A
DEF8	2.62826476503621e-05	0.268862923002504	0.164	0.12	0.860441318777555	Other	DEF8
SETX	2.63898314244587e-05	0.423642209060533	0.287	0.248	0.86395030117393	Other	SETX
COPRS	2.72812148147599e-05	0.210884761281614	0.115	0.079	0.89313241060561	Other	COPRS
RPL23	2.74114606028403e-05	0.138620011697577	0.82	0.876	0.897396397215785	Other	RPL23
GANC	2.77588299621799e-05	0.143273113534141	0.053	0.028	0.908768575301845	Other	GANC
SNW1	2.78902981267729e-05	0.0281138989435091	0.227	0.323	0.91307258007429	Other	SNW1
MED15	2.82261770320515e-05	0.105895781145592	0.11	0.174	0.924068583675303	Other	MED15
FMO5	2.84134067620601e-05	0.0637273932794289	0.019	0.006	0.930198110576325	Other	FMO5
ZNF595	2.9097043649662e-05	0.0999794295453768	0.036	0.016	0.952579015002635	Other	ZNF595
GLTSCR2	2.95944022281533e-05	0.167913118060206	0.828	0.877	0.968861540145282	Other	GLTSCR2
ACBD6	2.96048547960122e-05	0.00891612127190833	0.117	0.183	0.969203736311846	Other	ACBD6
KIF5B	2.96455984959866e-05	0.023426639197667	0.285	0.397	0.97053760356161	Other	KIF5B
GDI2	2.99480208874751e-05	0.272032397971412	0.443	0.426	0.980438307814159	Other	GDI2
NIPA2	3.00771553109149e-05	0.294069374340381	0.203	0.16	0.984665910568733	Other	NIPA2
GNL1	3.12272019286229e-05	0.00415462697390712	0.088	0.148	1	Other	GNL1
LMF2	3.14255949948584e-05	0.0278172148777529	0.119	0.185	1	Other	LMF2
UBE2O	3.15616838616514e-05	0.22757443009933	0.073	0.043	1	Other	UBE2O
SLC25A42	3.18292769707021e-05	0.328234568404945	0.133	0.093	1	Other	SLC25A42
ABCG1	3.20538648109618e-05	0.212265464032358	0.081	0.049	1	Other	ABCG1
NUFIP2	3.20769336767476e-05	0.028959679889172	0.16	0.236	1	Other	NUFIP2
EPN2	3.20890133228222e-05	0.143032874255292	0.035	0.015	1	Other	EPN2
AUTS2	3.22511720426237e-05	0.268338843505936	0.087	0.053	1	Other	AUTS2
DNM2	3.24915876467551e-05	0.0044166444679965	0.118	0.183	1	Other	DNM2
PRKX	3.36122464231472e-05	0.100562645835853	0.132	0.202	1	Other	PRKX
BAZ2A	3.37413660250741e-05	0.437910165766246	0.275	0.237	1	Other	BAZ2A
UBE2I	3.45247092355924e-05	0.355582541790675	0.531	0.529	1	Other	UBE2I
ZFAS1	3.52080810524328e-05	0.220568942066877	0.737	0.791	1	Other	ZFAS1
DENND4A	3.55412912862039e-05	0.310076672609398	0.163	0.122	1	Other	DENND4A
SHOC2	3.65949470637839e-05	0.313041542674445	0.205	0.162	1	Other	SHOC2
GNG11	3.69529781511119e-05	0.0909255101732166	0.01	0.002	1	Other	GNG11
RP11-430C7.5	3.83912296568479e-05	0.0589385057848411	0.017	0.005	1	Other	RP11-430C7.5
RP11-219B4.7	3.85110192472726e-05	0.0569239050414328	0.019	0.006	1	Other	RP11-219B4.7
SPNS1	3.87004654405943e-05	0.0124330314575539	0.069	0.121	1	Other	SPNS1
HMGCS1	4.02348987334476e-05	0.340032458346451	0.128	0.09	1	Other	HMGCS1
ARFGAP3	4.05629394840905e-05	0.0166380906103416	0.119	0.183	1	Other	ARFGAP3
C10orf111	4.06047883772468e-05	0.105192178417823	0.036	0.016	1	Other	C10orf111
CCNI	4.06189151022192e-05	0.166820835886882	0.793	0.871	1	Other	CCNI
MANBA	4.09818927015079e-05	0.26893920120045	0.155	0.115	1	Other	MANBA
SLC2A6	4.1011475271971e-05	0.186390254622758	0.12	0.081	1	Other	SLC2A6
UPF3B	4.11917122445933e-05	0.252603289931157	0.16	0.119	1	Other	UPF3B
RP11-92K15.3	4.14102420378922e-05	0.0456611592947793	0.011	0.003	1	Other	RP11-92K15.3
DHX40	4.14782833623616e-05	0.241959190841888	0.117	0.079	1	Other	DHX40
RRBP1	4.1738062024915e-05	0.00664616399775569	0.076	0.127	1	Other	RRBP1
CCNG2	4.24066303451718e-05	0.20435443224735	0.097	0.063	1	Other	CCNG2
RP11-408A13.4	4.36576894288162e-05	0.065845294529108	0.025	0.009	1	Other	RP11-408A13.4
STMN1	4.37973286137588e-05	0.14863602368804	0.182	0.137	1	Other	STMN1
WDR34	4.39814268306477e-05	0.144085344483416	0.05	0.026	1	Other	WDR34
ARRDC2	4.43755715405027e-05	0.0173701986670478	0.128	0.198	1	Other	ARRDC2
DDX60	4.49777595519263e-05	0.0254312240230703	0.119	0.184	1	Other	DDX60
REC8	4.52356103835901e-05	0.00980990181455449	0.072	0.123	1	Other	REC8
CASP7	4.59530201713364e-05	0.0060075882993168	0.046	0.09	1	Other	CASP7
LPGAT1	4.61091095147157e-05	0.322446368802766	0.244	0.2	1	Other	LPGAT1
MYLK	4.67487935216458e-05	0.0166507297587238	0.009	0.002	1	Other	MYLK
ARHGAP9	4.68805590313408e-05	0.209639139587609	0.218	0.308	1	Other	ARHGAP9
HIAT1	4.79417655963392e-05	0.0292395398469815	0.087	0.143	1	Other	HIAT1
HUWE1	4.82218477489908e-05	0.0339820307228268	0.12	0.185	1	Other	HUWE1
WDR61	4.84689056744229e-05	0.0172915143380064	0.069	0.119	1	Other	WDR61
CCZ1	4.95728574921193e-05	0.0135169434904828	0.115	0.18	1	Other	CCZ1
XRN1	4.98610026547053e-05	0.0966580884089784	0.231	0.325	1	Other	XRN1
NT5DC3	5.06770257574721e-05	0.0491038000110852	0.019	0.006	1	Other	NT5DC3
CEP78	5.20322761634111e-05	0.0534624155645548	0.068	0.118	1	Other	CEP78
SNX5	5.27860327203655e-05	0.294108911624416	0.222	0.18	1	Other	SNX5
KIAA0232	5.30782065165203e-05	0.0876206945933605	0.066	0.115	1	Other	KIAA0232
RP11-727F15.9	5.3163167933742e-05	0.21929947191378	0.042	0.021	1	Other	RP11-727F15.9
C8orf37	5.46085809335778e-05	0.0987432071407683	0.014	0.004	1	Other	C8orf37
NPEPL1	5.53651241827892e-05	0.0332968272999624	0.029	0.065	1	Other	NPEPL1
AC023590.1	5.55601140586199e-05	0.0388937297043337	0.019	0.006	1	Other	AC023590.1
ZNF75A	5.62748023690675e-05	0.196293719935778	0.117	0.079	1	Other	ZNF75A
MAP4K4	5.64741550878072e-05	0.366900083492024	0.21	0.168	1	Other	MAP4K4
SH3BP4	5.85530492217979e-05	0.0202213766698369	0.014	0.004	1	Other	SH3BP4
CYFIP2	5.92201641312892e-05	0.0679917115606661	0.238	0.329	1	Other	CYFIP2
SERINC3	5.99193897708885e-05	0.0357184716897242	0.156	0.229	1	Other	SERINC3
HDAC7	5.99291165464813e-05	0.0953839797049854	0.073	0.125	1	Other	HDAC7
MTHFD2L	6.01413518285486e-05	0.259067160968407	0.153	0.112	1	Other	MTHFD2L
HPS5	6.06114714202652e-05	0.192877338066364	0.088	0.056	1	Other	HPS5
NUDT17	6.13685079268478e-05	0.05299911494143	0.027	0.011	1	Other	NUDT17
PPIL6	6.19749331670565e-05	0.045067970098119	0.01	0.002	1	Other	PPIL6
TOR1AIP2	6.47472255092566e-05	0.0660844753536546	0.107	0.169	1	Other	TOR1AIP2
SIDT2	6.53510461035685e-05	0.181872553713686	0.117	0.08	1	Other	SIDT2
RNASEH2B	6.54431766671392e-05	0.29969072364681	0.305	0.266	1	Other	RNASEH2B
RPAIN	6.59259596985602e-05	0.309555565755231	0.282	0.245	1	Other	RPAIN
LRRC34	6.65509757067792e-05	0.0221518926506116	0.012	0.003	1	Other	LRRC34
AFF1	6.67924053121109e-05	0.392575449889223	0.154	0.114	1	Other	AFF1
DNAJA1	6.83262058470055e-05	0.028330864957137	0.432	0.56	1	Other	DNAJA1
SUPT5H	6.93457876295557e-05	0.0673301271755441	0.136	0.203	1	Other	SUPT5H
ZNF528	6.944085060256e-05	0.0769575006727514	0.027	0.011	1	Other	ZNF528
SREBF1	7.0958826758551e-05	0.00307174211867017	0.063	0.112	1	Other	SREBF1
NCOR2	7.28714936390929e-05	0.01820167667424	0.057	0.102	1	Other	NCOR2
CDK13	7.38874154444083e-05	0.467436111011295	0.211	0.176	1	Other	CDK13
LINC00936	7.45312707731717e-05	0.300571651548698	0.3	0.257	1	Other	LINC00936
RP11-131L23.1	7.6108922464963e-05	0.0448083188001934	0.014	0.004	1	Other	RP11-131L23.1
CCS	7.84767118580148e-05	0.290317848497271	0.257	0.218	1	Other	CCS
HDAC4	7.89549864418778e-05	0.114618596642618	0.041	0.082	1	Other	HDAC4
ZCCHC18	8.01415278678147e-05	0.0914831630956012	0.027	0.011	1	Other	ZCCHC18
ACADM	8.02096740522309e-05	0.257099039264729	0.182	0.143	1	Other	ACADM
PAIP2B	8.07905134366355e-05	0.0997506914742786	0.035	0.016	1	Other	PAIP2B
C7orf13	8.11805719814283e-05	0.0524446194287539	0.019	0.006	1	Other	C7orf13
BRMS1	8.25482519169726e-05	0.0174048190111834	0.153	0.224	1	Other	BRMS1
SPSB3	8.31241109679833e-05	0.0555666594993828	0.247	0.347	1	Other	SPSB3
SEPT2	8.35665206200429e-05	0.072974451511339	0.242	0.342	1	Other	SEPT2
SYNRG	8.36818535507409e-05	0.0539358578980642	0.159	0.233	1	Other	SYNRG
CYLD	8.49170800769421e-05	0.0849314440955966	0.337	0.451	1	Other	CYLD
C1orf35	8.67276211167412e-05	0.0104970886850485	0.086	0.139	1	Other	C1orf35
STK11	8.91489623002411e-05	0.00627478150350264	0.061	0.107	1	Other	STK11
FBXO16	8.92798080632989e-05	0.0144498392811951	0.006	0.001	1	Other	FBXO16
ADD1	8.94758655483187e-05	0.389304241198989	0.267	0.228	1	Other	ADD1
SFPQ	9.27913743924947e-05	0.367098954640105	0.622	0.651	1	Other	SFPQ
TMC8	9.29654840340794e-05	0.152358121318665	0.184	0.265	1	Other	TMC8
RUFY4	9.31871534903047e-05	0.0183715872466136	0.019	0.006	1	Other	RUFY4
PRPF40A	9.38723103762097e-05	0.0955103892937674	0.295	0.403	1	Other	PRPF40A
hsa-mir-8072	9.39452956435499e-05	0.158980050237104	0.063	0.037	1	Other	hsa-mir-8072
GUCY1A3	9.41702103760102e-05	0.0434246361859269	0.017	0.006	1	Other	GUCY1A3
RIC8A	9.4851911234561e-05	0.0205712805427015	0.094	0.151	1	Other	RIC8A
SLC2A1-AS1	9.49159328555237e-05	0.0411031395555129	0.012	0.003	1	Other	SLC2A1-AS1
GPS1	9.54813230471946e-05	0.0269445620976783	0.103	0.159	1	Other	GPS1
CLPTM1L	9.78406809446995e-05	0.0219100229576831	0.118	0.177	1	Other	CLPTM1L
TMBIM1	9.94696612228765e-05	0.0275107049683017	0.065	0.112	1	Other	TMBIM1
C11orf35	0.000101709198774893	0.0688068398220158	0.027	0.011	1	Other	C11orf35
NLRP1	0.000102864272923132	0.206272278264973	0.136	0.21	1	Other	NLRP1
CDKL1	0.000105433562953044	0.098077523385662	0.033	0.015	1	Other	CDKL1
ZNF844	0.000105537994744934	0.0762063245913564	0.025	0.01	1	Other	ZNF844
QTRTD1	0.000106408499234886	0.194236335096631	0.103	0.069	1	Other	QTRTD1
RAP1GAP2	0.000106433685729346	0.0183753514486812	0.045	0.085	1	Other	RAP1GAP2
DDX46	0.000110068624059177	0.0427753339112993	0.314	0.418	1	Other	DDX46
MIAT	0.000110413691967242	0.0985537762639886	0.026	0.06	1	Other	MIAT
GCA	0.000111536450820954	0.1849210926651	0.163	0.121	1	Other	GCA
AC007620.3	0.000112453343695963	0.0332839973656159	0.014	0.004	1	Other	AC007620.3
RPL18	0.000114771775330171	0.0356358055698847	0.908	0.998	1	Other	RPL18
AAGAB	0.000114905061781269	0.00668373451932691	0.047	0.088	1	Other	AAGAB
EFR3A	0.00011540000295577	0.0131370469851139	0.088	0.142	1	Other	EFR3A
PKHD1L1	0.000117654841219558	0.0852993234007952	0.029	0.012	1	Other	PKHD1L1
HNRNPUL1	0.000118242286893061	0.0519349093851708	0.238	0.329	1	Other	HNRNPUL1
ZNF28	0.000118849162834742	0.0839563415395433	0.029	0.012	1	Other	ZNF28
NDUFV3	0.000119127015292657	0.00449904274903035	0.102	0.16	1	Other	NDUFV3
LAIR1	0.00011967458689268	0.283711451548532	0.175	0.133	1	Other	LAIR1
PSMD1	0.000120297551779904	0.0524044723675303	0.083	0.134	1	Other	PSMD1
ZNF532	0.000120433132086417	0.0803284928796797	0.026	0.011	1	Other	ZNF532
TRIO	0.000120575300358397	0.141226344233972	0.053	0.03	1	Other	TRIO
KCTD3	0.000120962435644261	0.0502970063505932	0.015	0.005	1	Other	KCTD3
DMTF1	0.000128337389210446	0.432803356332054	0.215	0.178	1	Other	DMTF1
GMFB	0.000130763287653343	0.324145901702815	0.172	0.134	1	Other	GMFB
ZNF320	0.000134495663455654	0.113383091285572	0.036	0.017	1	Other	ZNF320
AP001056.1	0.000135377159994511	0.0157974990501881	0.005	0.001	1	Other	AP001056.1
ZNF221	0.00013550202249083	0.0185906979055109	0.005	0.001	1	Other	ZNF221
TAX1BP1	0.000139576097343288	0.0135573182689297	0.336	0.451	1	Other	TAX1BP1
NSF	0.000140458448937129	0.333050779798404	0.143	0.106	1	Other	NSF
ARL8B	0.00014315708658837	0.0178566735097673	0.1	0.156	1	Other	ARL8B
DHX36	0.000143751894331481	0.443046398823221	0.35	0.328	1	Other	DHX36
TMEM38B	0.000145748603722451	0.217710556077513	0.119	0.084	1	Other	TMEM38B
CTB-129P6.4	0.000148258046309243	0.0484357218830562	0.014	0.004	1	Other	CTB-129P6.4
SLC30A4	0.000149042014389303	0.0579410457686961	0.02	0.007	1	Other	SLC30A4
EVI2B	0.000149920677525948	0.288609945851241	0.431	0.403	1	Other	EVI2B
C1orf86	0.000150771460585047	0.012586467287279	0.236	0.321	1	Other	C1orf86
USP36	0.000152161736570083	0.0576973436161657	0.084	0.134	1	Other	USP36
NFKBIA	0.000152191258981645	0.132875658295612	0.896	0.953	1	Other	NFKBIA
RNF216	0.000152452733062595	0.0155698052669984	0.143	0.206	1	Other	RNF216
AMN1	0.000153590587927266	0.140904689932658	0.057	0.033	1	Other	AMN1
AFTPH	0.000153692008645043	0.249610383150034	0.156	0.118	1	Other	AFTPH
IL15	0.000154048165923525	0.193166907116589	0.074	0.047	1	Other	IL15
PCNX	0.000155278979137694	0.0988894379567912	0.112	0.169	1	Other	PCNX
NME4	0.000156639235264547	0.183391109184348	0.181	0.139	1	Other	NME4
MPZL1	0.00015696923567522	0.096423027407042	0.051	0.028	1	Other	MPZL1
DNAJB11	0.000158166367802342	0.0345083721331434	0.151	0.216	1	Other	DNAJB11
EIF1AX	0.000158409731947659	0.004830948534289	0.34	0.452	1	Other	EIF1AX
TPP2	0.000158563025888442	0.0957310506007916	0.127	0.189	1	Other	TPP2
TRIM73	0.000158703464607618	0.211605044314924	0.099	0.067	1	Other	TRIM73
ATAD2B	0.000160390289412494	0.397359782637309	0.164	0.125	1	Other	ATAD2B
NUCKS1	0.000162709912084565	0.0559023794420441	0.35	0.465	1	Other	NUCKS1
ZNFX1	0.000162740542302563	0.0323213242737733	0.068	0.114	1	Other	ZNFX1
DUS1L	0.000163074984759498	0.0318137424180391	0.22	0.303	1	Other	DUS1L
AMN	0.000164423576415692	0.0725546114392221	0.027	0.012	1	Other	AMN
NT5E	0.000167131984489602	0.141392624930058	0.043	0.023	1	Other	NT5E
KCNN4	0.000167473702099308	0.0396210751581224	0.017	0.046	1	Other	KCNN4
NT5C3A	0.000168785924981224	0.303188158293518	0.325	0.296	1	Other	NT5C3A
NEDD9	0.000172440290810562	0.28290879832985	0.125	0.089	1	Other	NEDD9
HIST1H4H	0.000172503054884033	0.0661218551204299	0.031	0.014	1	Other	HIST1H4H
SKI	0.000175597391094974	0.0155827618981381	0.043	0.082	1	Other	SKI
RAD52	0.000180376584644908	0.130757174326693	0.036	0.018	1	Other	RAD52
AHSA2	0.000181093775931485	0.393504315664858	0.216	0.179	1	Other	AHSA2
RP11-485G4.2	0.000181407317795953	0.00599009599026201	0.016	0.044	1	Other	RP11-485G4.2
CLK4	0.000182847099740465	0.387415575051573	0.274	0.241	1	Other	CLK4
CAPZA2	0.00018578775667321	0.00857465715407901	0.247	0.338	1	Other	CAPZA2
DGKE	0.000187501547651373	0.0383487392814302	0.052	0.093	1	Other	DGKE
EPC1	0.000189837524410785	0.309755780792949	0.597	0.62	1	Other	EPC1
TMX4	0.000190151009952728	0.103873227101969	0.176	0.25	1	Other	TMX4
ETF1	0.000191053467464747	0.0356981488831349	0.163	0.229	1	Other	ETF1
ABHD3	0.00019174538525854	0.0418498930320379	0.069	0.116	1	Other	ABHD3
HIST1H1E	0.000191860009149138	0.0345335336424055	0.078	0.125	1	Other	HIST1H1E
BLCAP	0.000194828214644373	0.259526717211736	0.161	0.126	1	Other	BLCAP
AP001816.1	0.000195701947970369	0.0912154127392525	0.038	0.019	1	Other	AP001816.1
SLC23A1	0.000196647181583676	0.017371858359707	0.007	0.001	1	Other	SLC23A1
C16orf80	0.000196953488017739	0.382483452851673	0.254	0.216	1	Other	C16orf80
UBR4	0.000201045265688519	0.0691938602195599	0.089	0.14	1	Other	UBR4
ATP6V1G1	0.000205776290417677	0.190437909648939	0.756	0.848	1	Other	ATP6V1G1
ARFGEF1	0.000205928104339289	0.123502674820955	0.107	0.164	1	Other	ARFGEF1
ZNF135	0.000206668535559312	0.035839184445924	0.006	0.001	1	Other	ZNF135
CUL1	0.000207027008996517	0.0108473084334016	0.077	0.126	1	Other	CUL1
ZNF415	0.000208344174101445	0.0250131329347494	0.006	0.001	1	Other	ZNF415
BET1	0.000209249330002917	0.150220776919178	0.096	0.064	1	Other	BET1
MAML3	0.000214789326177741	0.113688585206154	0.056	0.032	1	Other	MAML3
FAM179B	0.000214820557302023	0.315009862411721	0.135	0.1	1	Other	FAM179B
AC009506.1	0.000215999835549516	0.0321239255074554	0.015	0.005	1	Other	AC009506.1
ANKRD13D	0.000216520922101863	0.150247501735254	0.165	0.238	1	Other	ANKRD13D
ING3	0.000221423193974184	0.254991006751042	0.227	0.186	1	Other	ING3
MED30	0.000222743244462617	0.279727016518869	0.311	0.281	1	Other	MED30
SCAF4	0.000225253413052656	0.27560980201251	0.143	0.107	1	Other	SCAF4
GLG1	0.000227160666892045	0.124428277058217	0.159	0.226	1	Other	GLG1
ZNF273	0.000227461144887938	0.184650413794914	0.093	0.062	1	Other	ZNF273
N4BP2	0.000229825996630465	0.0826321101049324	0.114	0.169	1	Other	N4BP2
GPN2	0.000230232803150145	0.0047697446164377	0.022	0.052	1	Other	GPN2
C12orf49	0.000233556495001294	0.216040026556475	0.135	0.101	1	Other	C12orf49
UPF2	0.000234867868286941	0.34922425373532	0.226	0.188	1	Other	UPF2
ZNF737	0.000236424017102358	0.129131515357552	0.051	0.028	1	Other	ZNF737
MAPK1IP1L	0.000238092122233726	0.284555082335178	0.365	0.341	1	Other	MAPK1IP1L
NREP	0.000239237369929922	0.0657653445293171	0.029	0.013	1	Other	NREP
ST3GAL1	0.000240505604633057	0.0550552551448329	0.097	0.151	1	Other	ST3GAL1
HPCAL1	0.000241500955094834	0.00260245667968884	0.16	0.231	1	Other	HPCAL1
NPPA-AS1	0.000245011270469807	0.0385421730187112	0.009	0.002	1	Other	NPPA-AS1
ATAD2	0.00024697325626515	0.0293100061360759	0.063	0.106	1	Other	ATAD2
NECAP2	0.00025333892039051	0.0281281988986488	0.328	0.445	1	Other	NECAP2
CTR9	0.000254557059000938	0.022414561592486	0.068	0.112	1	Other	CTR9
KIF21B	0.000256491127459187	0.0698818045290962	0.031	0.065	1	Other	KIF21B
GRSF1	0.000257639467286747	0.0310289280087958	0.123	0.18	1	Other	GRSF1
HTRA2	0.000259216821695121	0.241656677996912	0.12	0.087	1	Other	HTRA2
USP8	0.000265108007268964	0.364745721698708	0.22	0.185	1	Other	USP8
SUMF2	0.000266368948290026	0.0393305760785601	0.195	0.266	1	Other	SUMF2
CD38	0.000271786548146427	0.129046389527179	0.194	0.146	1	Other	CD38
MAEA	0.000272640269937321	0.0491293019454535	0.081	0.131	1	Other	MAEA
ACP1	0.000275138305752871	0.00183396055133844	0.336	0.442	1	Other	ACP1
PTGDS	0.000276061121247663	2.41767252581833	0.041	0.022	1	Other	PTGDS
SRSF10	0.000277168443516901	0.409363007933765	0.274	0.245	1	Other	SRSF10
DNAJC2	0.000279114975383327	0.0113884966534996	0.167	0.235	1	Other	DNAJC2
METTL8	0.00028053144861524	0.174392397517915	0.094	0.063	1	Other	METTL8
CAPN7	0.000280813146438333	0.308771670479013	0.154	0.12	1	Other	CAPN7
UBE4A	0.00029263657296205	0.0393703006723456	0.086	0.135	1	Other	UBE4A
RAB8B	0.000294375527073688	0.0285284353320215	0.133	0.196	1	Other	RAB8B
RP5-1159O4.1	0.000294573332736294	0.107420102150531	0.027	0.012	1	Other	RP5-1159O4.1
PRKCSH	0.000295263635414205	0.036740574033458	0.108	0.163	1	Other	PRKCSH
ICT1	0.000296873691545979	0.00375047969754166	0.071	0.116	1	Other	ICT1
CREBRF	0.000302091501709529	0.353179125131833	0.428	0.422	1	Other	CREBRF
COPS5	0.000305781003114679	0.0241377375752505	0.223	0.309	1	Other	COPS5
RASD1	0.00030966384228338	0.0361131528961838	0.017	0.006	1	Other	RASD1
NFX1	0.000310268951765317	0.232433872136911	0.109	0.077	1	Other	NFX1
TMEM106A	0.000324745797683351	0.131491485212573	0.046	0.025	1	Other	TMEM106A
HIST1H4I	0.000326894841376714	0.063143565741468	0.011	0.003	1	Other	HIST1H4I
CTD-3184A7.4	0.000327040046226806	0.319260590376549	0.221	0.189	1	Other	CTD-3184A7.4
PGBD4	0.000329420380711145	0.128678347736401	0.035	0.017	1	Other	PGBD4
CSF2RB	0.000335327857736916	0.105904717420821	0.057	0.033	1	Other	CSF2RB
RGL2	0.000336721097136356	0.246926085882901	0.099	0.069	1	Other	RGL2
GPM6B	0.000341267697632024	0.0892134972203906	0.055	0.031	1	Other	GPM6B
STX16	0.000348558697820367	0.0849926205848565	0.194	0.27	1	Other	STX16
BRD1	0.000349676026622634	0.236647601830877	0.12	0.179	1	Other	BRD1
LRCH4	0.000352120584212546	0.0227383531173939	0.148	0.211	1	Other	LRCH4
COMMD2	0.000354443536749092	0.033182271549377	0.165	0.234	1	Other	COMMD2
TRIM13	0.000359340236570309	0.307092900657252	0.13	0.096	1	Other	TRIM13
ZNRF2	0.000359421649261176	0.278727158513946	0.179	0.141	1	Other	ZNRF2
NARF	0.000364045964148254	0.130942008685229	0.108	0.162	1	Other	NARF
DDX18	0.000364205446726056	0.0246214558311668	0.283	0.375	1	Other	DDX18
BRD7	0.000374712284999249	0.121769593895858	0.165	0.234	1	Other	BRD7
INTS6	0.000377236862288596	0.314227223908323	0.246	0.209	1	Other	INTS6
ZNF891	0.000378646900160997	0.10527578880566	0.027	0.012	1	Other	ZNF891
GOPC	0.000379752410886199	0.00855885092415815	0.097	0.147	1	Other	GOPC
THRB	0.000381664930631284	0.0407773777737234	0.005	0.001	1	Other	THRB
RP11-548P2.2	0.000381979850547717	0.0151033215835134	0.005	0.001	1	Other	RP11-548P2.2
AC007879.2	0.000382295013312091	0.0197529183245191	0.005	0.001	1	Other	AC007879.2
RP11-175K6.1	0.000382610419096824	0.0210922656189575	0.005	0.001	1	Other	RP11-175K6.1
CLEC2D	0.000383015924817409	0.371167976235092	0.311	0.288	1	Other	CLEC2D
KANK2	0.000383874475891557	0.0160174108168891	0.005	0.001	1	Other	KANK2
JAK1	0.000385861943697631	0.0359558095367951	0.499	0.625	1	Other	JAK1
SRSF5	0.00038691380340937	0.189220739437718	0.83	0.904	1	Other	SRSF5
TMEM136	0.000388969835566713	0.00566303330274417	0.005	0.001	1	Other	TMEM136
MGME1	0.000390169531162242	0.206270641537632	0.084	0.056	1	Other	MGME1
PSMD11	0.000390537796831207	0.00359457535517993	0.172	0.24	1	Other	PSMD11
DR1	0.000396320081153522	0.0262653473672562	0.184	0.254	1	Other	DR1
USF1	0.000402100649906692	0.273670907465997	0.118	0.085	1	Other	USF1
DGAT1	0.00040452421288893	0.00446582255578426	0.058	0.099	1	Other	DGAT1
ASH1L	0.000406513971207235	0.508447441031558	0.33	0.311	1	Other	ASH1L
PPP2R2A	0.000407882038354997	0.00876226120319545	0.146	0.21	1	Other	PPP2R2A
LONRF1	0.00040796539073	0.236992909237801	0.072	0.046	1	Other	LONRF1
RP11-141C7.4	0.000408317393744774	0.020762661453387	0.009	0.002	1	Other	RP11-141C7.4
ANKRD36	0.000409005576967305	0.299489288551103	0.14	0.2	1	Other	ANKRD36
BNIP3L	0.000414563414660777	0.00824677811792141	0.201	0.281	1	Other	BNIP3L
LZTFL1	0.00041558975052289	0.131837447118204	0.05	0.028	1	Other	LZTFL1
KLHL36	0.00041811098813358	0.0245253221535985	0.119	0.177	1	Other	KLHL36
GAB3	0.000418194904357906	0.0234158842297522	0.047	0.083	1	Other	GAB3
FAM63B	0.000418907922471208	0.0223817797253373	0.052	0.09	1	Other	FAM63B
PARP4	0.000421877832641287	0.0538778330351928	0.073	0.118	1	Other	PARP4
GGA1	0.000424653022355457	0.0634160153865388	0.151	0.216	1	Other	GGA1
INPP5K	0.000429544119518179	0.0453264262765512	0.062	0.103	1	Other	INPP5K
ST6GALNAC3	0.000435104577317616	0.0718544250517967	0.017	0.006	1	Other	ST6GALNAC3
APLP2	0.000435535090757091	0.104960114613023	0.247	0.198	1	Other	APLP2
ZFP90	0.000438214028952369	0.0214283909335786	0.027	0.058	1	Other	ZFP90
DACH1	0.000439379329207246	0.00796228929771196	0.006	0.001	1	Other	DACH1
TFEB	0.00044403438768816	0.191873021836485	0.12	0.088	1	Other	TFEB
IKBKG	0.00045010059640846	0.052363446027218	0.065	0.106	1	Other	IKBKG
LIG4	0.00045175240912684	0.144192401398081	0.04	0.021	1	Other	LIG4
CHD1L	0.00045222614407778	0.0970118851714649	0.071	0.044	1	Other	CHD1L
LNPEP	0.000453454780101625	0.0356814435488602	0.234	0.318	1	Other	LNPEP
MACF1	0.000454346080424152	0.64966547613001	0.406	0.394	1	Other	MACF1
XIST	0.000463820722004217	0.642541478308118	0.608	0.669	1	Other	XIST
KIAA2018	0.000464386150598568	0.275533395912458	0.159	0.123	1	Other	KIAA2018
RP11-81H14.2	0.000466871509483872	0.0127304147765755	0.056	0.095	1	Other	RP11-81H14.2
DIP2B	0.000468940077083928	0.196774423327229	0.102	0.072	1	Other	DIP2B
CD180	0.000472870577430679	0.0977170528629345	0.04	0.021	1	Other	CD180
ARCN1	0.000473721435274288	0.0101607180476179	0.088	0.134	1	Other	ARCN1
SRPK1	0.000473887240761187	0.00606093003158326	0.099	0.151	1	Other	SRPK1
ATXN7L3B	0.000475728087492712	0.324463535531661	0.256	0.222	1	Other	ATXN7L3B
FAM120AOS	0.000489625805439112	0.0298680959283985	0.091	0.14	1	Other	FAM120AOS
CPSF3L	0.000489664946518569	0.0922927637820554	0.122	0.18	1	Other	CPSF3L
TNRC18	0.000492579321990141	0.00187042092901923	0.038	0.072	1	Other	TNRC18
MARK3	0.000492643470992721	0.112320322412779	0.136	0.196	1	Other	MARK3
CCDC43	0.000494298055574604	0.00750737263364898	0.06	0.1	1	Other	CCDC43
CTSH	0.000495110023596051	0.146120268864567	0.231	0.183	1	Other	CTSH
RPA3	0.000495480884990632	0.21226385445004	0.295	0.263	1	Other	RPA3
CEP112	0.000503933016948898	0.0351733089135316	0.012	0.004	1	Other	CEP112
POP5	0.000504080435233792	0.00846697358109938	0.169	0.234	1	Other	POP5
RFTN1	0.000505202994816795	0.234946532931231	0.119	0.087	1	Other	RFTN1
EIF5B	0.000514407727194395	0.0282373666763353	0.187	0.256	1	Other	EIF5B
KNOP1	0.000518114838868648	0.00397866510794639	0.029	0.059	1	Other	KNOP1
SP3	0.000522962301708507	0.0647192003768663	0.149	0.211	1	Other	SP3
STX5	0.000524979829598016	0.278695201448824	0.194	0.162	1	Other	STX5
MORC3	0.000526732936516135	0.307390117407562	0.239	0.205	1	Other	MORC3
RLF	0.000532567508161272	0.0869580681095686	0.117	0.173	1	Other	RLF
RPGR	0.000537659603907707	0.237218495711807	0.097	0.068	1	Other	RPGR
RHBDD1	0.000539535713503602	0.151846434949564	0.063	0.039	1	Other	RHBDD1
SIMC1	0.000543627902457094	0.152810322184965	0.047	0.027	1	Other	SIMC1
HNRNPA2B1	0.0005490209465996	0.22232146356454	0.851	0.914	1	Other	HNRNPA2B1
TLR1	0.000549093062054272	0.184126571961933	0.071	0.045	1	Other	TLR1
GRAP	0.000549647282251953	0.196418878099466	0.096	0.066	1	Other	GRAP
RP11-404F10.2	0.000554337460208269	0.0336499514826871	0.01	0.003	1	Other	RP11-404F10.2
PVRL1	0.000557081164061018	0.0269574538574653	0.02	0.008	1	Other	PVRL1
SLC35E2B	0.000557803728547951	0.0252510562101046	0.067	0.109	1	Other	SLC35E2B
CAMK2G	0.000558495993472929	0.0333491840206517	0.06	0.099	1	Other	CAMK2G
CRY1	0.000558518004200953	0.0136391161425921	0.024	0.051	1	Other	CRY1
PWP1	0.000559914728652963	0.266653205956479	0.228	0.197	1	Other	PWP1
UHRF2	0.000567268600708633	0.345147162105589	0.222	0.188	1	Other	UHRF2
CHMP6	0.000570782135096087	0.00312790771794913	0.072	0.116	1	Other	CHMP6
RP11-138A9.1	0.000575849445280699	0.119365619740422	0.114	0.168	1	Other	RP11-138A9.1
CYB5R4	0.000577384448920151	0.311780495842602	0.217	0.185	1	Other	CYB5R4
ADCK5	0.000578365753552386	0.126929410312516	0.058	0.035	1	Other	ADCK5
RNF10	0.000578538583603652	0.0262596366481363	0.125	0.181	1	Other	RNF10
DTNBP1	0.00058199918678101	0.234705076614597	0.177	0.143	1	Other	DTNBP1
SLC16A1	0.000584153764318784	0.00394610702849277	0.021	0.048	1	Other	SLC16A1
EIF2A	0.000589892675985132	0.0141486881167504	0.222	0.301	1	Other	EIF2A
ANKRD32	0.000593299976149298	0.339497581213133	0.115	0.084	1	Other	ANKRD32
PLXNA4	0.000594455066952546	0.00729330076185819	0.016	0.006	1	Other	PLXNA4
STARD4-AS1	0.00060805664972642	0.0187949489525994	0.007	0.002	1	Other	STARD4-AS1
PLAGL1	0.000610724724353029	0.119641065782618	0.055	0.032	1	Other	PLAGL1
ZNF672	0.000610821213326364	0.208392287930118	0.073	0.048	1	Other	ZNF672
POLM	0.000610965396756763	0.266386792186061	0.098	0.069	1	Other	POLM
ZNF626	0.000617341054252152	0.136833710607291	0.053	0.031	1	Other	ZNF626
FHOD1	0.000621011784032425	0.0598105832961931	0.016	0.041	1	Other	FHOD1
PBX3	0.000621233794877794	0.181051127785743	0.092	0.062	1	Other	PBX3
LHPP	0.000622935759142342	0.219127007274355	0.104	0.075	1	Other	LHPP
SART1	0.000633016083315901	0.00491846288004683	0.076	0.12	1	Other	SART1
R3HDM4	0.000633936796892794	0.0636408565230421	0.196	0.269	1	Other	R3HDM4
LUC7L	0.000639264663000662	0.375665758851271	0.226	0.195	1	Other	LUC7L
IVNS1ABP	0.00064139201094501	0.0751882735795588	0.14	0.2	1	Other	IVNS1ABP
ARID4B	0.000641776942452423	0.434783613101367	0.584	0.6	1	Other	ARID4B
CTC-260E6.6	0.000642912539044211	0.039782177726326	0.014	0.005	1	Other	CTC-260E6.6
RPAP2	0.000649005510311752	0.0232660999499968	0.076	0.119	1	Other	RPAP2
NPIPB5	0.00064916090727445	0.37410312953903	0.1	0.071	1	Other	NPIPB5
EPB41L4A-AS1	0.000650525297558271	0.234968812857471	0.471	0.467	1	Other	EPB41L4A-AS1
RGS17	0.000660294066607841	0.0492138346218592	0.012	0.004	1	Other	RGS17
LRRC1	0.000665091823765225	0.0378223634445061	0.012	0.004	1	Other	LRRC1
UXS1	0.000668584663207575	0.0018496354331628	0.061	0.1	1	Other	UXS1
SMC4	0.000672302186555234	0.0378248317737588	0.091	0.137	1	Other	SMC4
PTK2B	0.000674362910050171	0.390528566496418	0.218	0.188	1	Other	PTK2B
RIC8B	0.000674373310760853	0.00524197658238836	0.007	0.027	1	Other	RIC8B
TNRC6C	0.000676478921864934	0.0869354437164431	0.091	0.138	1	Other	TNRC6C
MTM1	0.000676992111363058	0.181376850914341	0.079	0.053	1	Other	MTM1
DALRD3	0.000678516331836401	0.0196439037857523	0.078	0.122	1	Other	DALRD3
STRADB	0.000686287231440461	0.152714256576947	0.083	0.056	1	Other	STRADB
PLEKHO1	0.000696775296848214	0.179968673563994	0.273	0.23	1	Other	PLEKHO1
SYNCRIP	0.000701160787082071	0.053864414475301	0.202	0.277	1	Other	SYNCRIP
VEZF1	0.000707156282243606	0.0263861230311964	0.077	0.121	1	Other	VEZF1
TXLNG	0.000718976387795115	0.0245682062884545	0.086	0.133	1	Other	TXLNG
RNF13	0.000721323756362429	0.362247720100968	0.254	0.225	1	Other	RNF13
IMMT	0.000721479165877397	0.0180296337523925	0.099	0.149	1	Other	IMMT
GFPT1	0.000727678896741717	0.0280021842771415	0.045	0.079	1	Other	GFPT1
SBF1	0.000733986077298584	0.00738193654827396	0.037	0.069	1	Other	SBF1
ZMAT2	0.000740864915603354	0.00826320020916627	0.196	0.267	1	Other	ZMAT2
SNX25	0.000755396143227537	0.155032857307855	0.053	0.032	1	Other	SNX25
RBBP7	0.000767055297055016	0.0370031742315914	0.206	0.279	1	Other	RBBP7
ILF3	0.00076969251858163	0.185164092554811	0.223	0.301	1	Other	ILF3
RPPH1	0.000771584621480824	0.167825344168069	0.048	0.028	1	Other	RPPH1
ADD2	0.000776520603604596	0.0670694189960603	0.016	0.006	1	Other	ADD2
WDR46	0.000779808468472089	0.00243764174811195	0.086	0.13	1	Other	WDR46
ZC3H7A	0.000780675129906603	0.101202844199193	0.19	0.261	1	Other	ZC3H7A
ST3GAL2	0.000783395176532466	0.127122356794743	0.063	0.039	1	Other	ST3GAL2
SYT17	0.000787563266440198	0.0661750000646096	0.017	0.007	1	Other	SYT17
RP11-77H9.8	0.000790430455832006	0.0321507845122801	0.01	0.003	1	Other	RP11-77H9.8
PIK3AP1	0.000791656147246251	0.153647607071674	0.134	0.099	1	Other	PIK3AP1
TBRG4	0.000793700272583484	0.0569560859245719	0.073	0.117	1	Other	TBRG4
FGFR1OP	0.000799151399872932	0.230908673629447	0.076	0.05	1	Other	FGFR1OP
EIF4G1	0.000799554749865995	0.0281376159935339	0.087	0.131	1	Other	EIF4G1
MORF4L2-AS1	0.000815880747074052	0.07318052364146	0.02	0.008	1	Other	MORF4L2-AS1
ABCA7	0.000818937505594834	0.324706704521718	0.123	0.091	1	Other	ABCA7
C1orf200	0.000820539312603545	0.0186322814934654	0.01	0.003	1	Other	C1orf200
ATL2	0.000824119820848766	0.222618237931672	0.114	0.084	1	Other	ATL2
MDM2	0.000824803109491761	0.0698003289028234	0.11	0.162	1	Other	MDM2
RP11-314N13.3	0.000829975778997937	0.0169118360711444	0.006	0.001	1	Other	RP11-314N13.3
LINC00667	0.000838149410778801	0.03265106032953	0.094	0.141	1	Other	LINC00667
TLR6	0.00083831859597893	0.0780674602719592	0.029	0.014	1	Other	TLR6
ATP10A	0.000840810674347612	0.0367073266837893	0.019	0.043	1	Other	ATP10A
SLC30A7	0.00084744358077172	0.035579706159616	0.072	0.113	1	Other	SLC30A7
GNB5	0.000848804020674579	0.254894534661399	0.113	0.082	1	Other	GNB5
ACO2	0.000852073690635486	0.0303468402437946	0.117	0.17	1	Other	ACO2
SUPT6H	0.000856002744404914	0.106429181993018	0.076	0.118	1	Other	SUPT6H
CYB5A	0.000858440579152549	0.284179406264196	0.211	0.182	1	Other	CYB5A
CBX4	0.000860493287447526	0.020891698893981	0.098	0.143	1	Other	CBX4
HIST1H4B	0.00086171205635652	0.0587510434154457	0.011	0.003	1	Other	HIST1H4B
ATP11B	0.000871478294313935	0.0823466402843407	0.114	0.165	1	Other	ATP11B
GTF2I	0.000874418155774515	0.501412467183816	0.299	0.274	1	Other	GTF2I
CHFR	0.000875374189625514	0.0960273952076531	0.072	0.114	1	Other	CHFR
LGMN	0.000882260984999895	0.15557645154125	0.065	0.041	1	Other	LGMN
SMAD2	0.000882736271705786	0.0224100610461651	0.088	0.133	1	Other	SMAD2
CRLF3	0.000893990161279476	0.0360609909725554	0.115	0.167	1	Other	CRLF3
TEX2	0.000906224456467423	0.0315961960687472	0.025	0.011	1	Other	TEX2
HAUS6	0.000908411586335252	0.0430091365672539	0.052	0.089	1	Other	HAUS6
AC012123.1	0.000908488901258518	0.0117568504456022	0.005	0.001	1	Other	AC012123.1
RP11-341N2.1	0.00090916482702796	0.0160187806510717	0.005	0.001	1	Other	RP11-341N2.1
NHEJ1	0.000911195401697995	0.0174370761684215	0.005	0.001	1	Other	NHEJ1
TRAP1	0.000912720025798929	0.0387137478881605	0.033	0.064	1	Other	TRAP1
FAM60A	0.000915810286583092	0.308760587134272	0.239	0.211	1	Other	FAM60A
VASH2	0.000917994377444803	0.0090047853781364	0.005	0.001	1	Other	VASH2
HBG2	0.000918676854304434	0.0163041863433768	0.005	0.001	1	Other	HBG2
BDNF-AS	0.000936340523871794	0.0323814355407841	0.009	0.002	1	Other	BDNF-AS
RPL29	0.000939580423809125	0.0389559209112305	0.938	0.998	1	Other	RPL29
SNX4	0.000946970686212002	0.0128383939124726	0.046	0.079	1	Other	SNX4
ATM	0.000953865179346106	0.134693098416845	0.397	0.508	1	Other	ATM
AP2A2	0.000959956566014181	0.0603848025414859	0.047	0.082	1	Other	AP2A2
KIAA1324L	0.000961538744683848	0.0718505118777038	0.026	0.012	1	Other	KIAA1324L
SPAG1	0.000984348399486598	0.159150898794895	0.057	0.035	1	Other	SPAG1
ZDHHC5	0.000990620718389058	0.0525723511402031	0.063	0.101	1	Other	ZDHHC5
MAN2A1	0.000993989523967633	0.0319318319570046	0.114	0.164	1	Other	MAN2A1
PRRC2C	0.000999183627177043	0.393399118091271	0.684	0.73	1	Other	PRRC2C
EXOC7	0.00100568355750897	0.0577303473256686	0.103	0.152	1	Other	EXOC7
C6orf25	0.00100574634631406	0.00919552381983333	0.007	0.002	1	Other	C6orf25
UGGT1	0.00100800790992468	0.0973437878052503	0.065	0.103	1	Other	UGGT1
BICD1	0.00101571598467249	0.117342226917617	0.055	0.033	1	Other	BICD1
MPHOSPH10	0.00102253570679145	0.0311523897711112	0.125	0.179	1	Other	MPHOSPH10
METTL21A	0.0010258958553699	0.176925680275764	0.14	0.108	1	Other	METTL21A
SEL1L	0.00103082115869618	0.0484047857182736	0.089	0.134	1	Other	SEL1L
RHOQ	0.00103173154484235	0.227474631097854	0.134	0.103	1	Other	RHOQ
TTC19	0.00104897778860813	0.0799155000213678	0.163	0.226	1	Other	TTC19
ANAPC4	0.00106536205043319	0.0178240992065071	0.04	0.072	1	Other	ANAPC4
SLC6A16	0.00106851655271084	0.0999914094578817	0.026	0.012	1	Other	SLC6A16
HELZ	0.00106916821727989	0.0951732797124708	0.19	0.256	1	Other	HELZ
LINC00909	0.00107455741600624	0.196135699795339	0.099	0.071	1	Other	LINC00909
RRP1B	0.00107553759180895	0.0364024200502536	0.098	0.144	1	Other	RRP1B
FSD1L	0.0011180059129373	0.0608179743756702	0.026	0.012	1	Other	FSD1L
UBL3	0.00111936578313223	0.0262477734507898	0.134	0.188	1	Other	UBL3
CDKL5	0.00111939178907009	0.0363357368489512	0.01	0.003	1	Other	CDKL5
GEN1	0.00113587908635829	0.0808616021190984	0.031	0.016	1	Other	GEN1
KANSL1L	0.00113693503888766	0.09145731093562	0.03	0.015	1	Other	KANSL1L
CCDC77	0.00113841984448971	0.112146288331708	0.041	0.023	1	Other	CCDC77
TIFA	0.00115533086863248	0.252232472838331	0.123	0.093	1	Other	TIFA
TMEM62	0.00115808806432735	0.118213527262303	0.05	0.03	1	Other	TMEM62
IL13RA1	0.00115910856150217	0.151529977242456	0.055	0.033	1	Other	IL13RA1
ABCF1	0.00116112389388594	0.0883719389779324	0.117	0.168	1	Other	ABCF1
SCML2	0.00117017797385468	0.00805730570589096	0.01	0.003	1	Other	SCML2
IRF7	0.00117176424210202	0.55867900258633	0.435	0.449	1	Other	IRF7
SSSCA1-AS1	0.00117325312855946	0.0833371700347104	0.024	0.011	1	Other	SSSCA1-AS1
ORMDL3	0.00117490985992691	0.0153852476870159	0.084	0.127	1	Other	ORMDL3
EIF3B	0.00118194464476226	0.0393267092117948	0.117	0.165	1	Other	EIF3B
MRPS9	0.00120226305398735	0.00914883991007553	0.057	0.094	1	Other	MRPS9
CCDC71L	0.0012078149171144	0.239446630305942	0.16	0.129	1	Other	CCDC71L
ORAI3	0.00121196709860576	0.171074648312862	0.104	0.076	1	Other	ORAI3
RAB1B	0.00121277188564417	0.00279409303769373	0.174	0.235	1	Other	RAB1B
MAML2	0.00122386964450243	0.0663517045592635	0.122	0.177	1	Other	MAML2
PEX16	0.00122853259513369	0.0186429047473402	0.165	0.228	1	Other	PEX16
ATL3	0.00123231407513898	0.0192548704333201	0.071	0.111	1	Other	ATL3
FAM168B	0.00124433398444498	0.00597660021903795	0.058	0.094	1	Other	FAM168B
HNRNPH1	0.00124453662362498	0.289502314914374	0.809	0.864	1	Other	HNRNPH1
SUGT1	0.00125201572832307	0.0128563325243622	0.161	0.222	1	Other	SUGT1
B4GALT4	0.00125710125174415	0.160006897022796	0.128	0.182	1	Other	B4GALT4
ERAP1	0.00126542661029234	0.0454125067749213	0.053	0.088	1	Other	ERAP1
C18orf25	0.00126824865643808	0.0409986939188002	0.066	0.104	1	Other	C18orf25
KMT2A	0.00126897720936005	0.202461054345933	0.278	0.371	1	Other	KMT2A
DSN1	0.00127191000801754	0.0976157567290284	0.055	0.033	1	Other	DSN1
SPOPL	0.00127529442729168	0.168965147562942	0.108	0.079	1	Other	SPOPL
AP3S1	0.00127738415285042	0.00181007532217337	0.197	0.266	1	Other	AP3S1
UBFD1	0.00128357281122879	0.00156433711956142	0.035	0.063	1	Other	UBFD1
FBXO10	0.00129628628139998	0.0380807093505882	0.014	0.005	1	Other	FBXO10
CMTR2	0.00129694748510413	0.234542510834263	0.084	0.058	1	Other	CMTR2
RP11-147L13.2	0.0012979751711168	0.0942338546911946	0.036	0.019	1	Other	RP11-147L13.2
RAP2A	0.00129879397396953	0.0179754662202819	0.033	0.062	1	Other	RAP2A
INPP5F	0.00131443797408597	0.106727520431211	0.045	0.026	1	Other	INPP5F
PIGB	0.0013235365259372	0.140289794023662	0.063	0.041	1	Other	PIGB
CIAO1	0.00132627362234119	0.0254784400407869	0.098	0.143	1	Other	CIAO1
RASL11A	0.00133204939010193	0.0639764201357416	0.019	0.008	1	Other	RASL11A
FOXO3	0.00133663329335896	0.0322857731454865	0.074	0.113	1	Other	FOXO3
TTC24	0.00133699611098938	0.056214202069718	0.024	0.011	1	Other	TTC24
ARID1B	0.00134362691923673	0.323975557290859	0.161	0.129	1	Other	ARID1B
GORASP1	0.00135404240530995	0.129854001855038	0.041	0.023	1	Other	GORASP1
REV1	0.00136739177398971	0.0111583529567414	0.097	0.142	1	Other	REV1
WBSCR22	0.00138346134658503	0.035787772511536	0.257	0.338	1	Other	WBSCR22
NACC1	0.00139439560196487	0.0256575862936084	0.017	0.04	1	Other	NACC1
SSH1	0.00139864439855975	0.0688484804187027	0.024	0.049	1	Other	SSH1
RP11-145M9.4	0.00140100192257623	0.103377900087681	0.04	0.022	1	Other	RP11-145M9.4
EPB41L5	0.00141001749474234	0.0695404001991136	0.026	0.013	1	Other	EPB41L5
QRICH1	0.00142338845340484	0.0626029708631426	0.074	0.116	1	Other	QRICH1
IMP4	0.00143121677563951	0.0150202934884747	0.171	0.232	1	Other	IMP4
SYNPO	0.00144098743036156	0.0368648574419066	0.012	0.004	1	Other	SYNPO
ARHGEF7	0.00144112243044232	0.286725389873096	0.098	0.071	1	Other	ARHGEF7
AC093323.3	0.00144164218646296	0.0139930421195452	0.031	0.059	1	Other	AC093323.3
DSTYK	0.00144520261321611	0.0158874873881507	0.031	0.059	1	Other	DSTYK
ZNF784	0.00144872258615044	0.0553351863041453	0.021	0.009	1	Other	ZNF784
SIAH1	0.00145787218110842	0.283405238949305	0.119	0.091	1	Other	SIAH1
AMZ1	0.00146704339147262	0.0175049181066322	0.006	0.001	1	Other	AMZ1
PPP5C	0.00146851732109302	0.0278220625621725	0.026	0.052	1	Other	PPP5C
TECPR1	0.0014785538974823	0.0170560060083125	0.067	0.105	1	Other	TECPR1
MRPL1	0.00148426294564099	0.0254006063731694	0.113	0.164	1	Other	MRPL1
BAIAP2L1	0.00148432380845838	0.00637466022414293	0.006	0.001	1	Other	BAIAP2L1
ACAA1	0.00149250086786474	0.0679643120589465	0.228	0.299	1	Other	ACAA1
BAZ1A	0.00150727028740509	0.0520119664316674	0.295	0.385	1	Other	BAZ1A
TRAF3	0.0015086944471077	0.222714562072241	0.113	0.084	1	Other	TRAF3
OSBPL10-AS1	0.00151049805034466	0.0497308749496221	0.01	0.003	1	Other	OSBPL10-AS1
RP11-215G15.5	0.00152971502048899	0.0293580912604173	0.01	0.003	1	Other	RP11-215G15.5
ZNF660	0.00154034397680308	0.0311388501142432	0.007	0.002	1	Other	ZNF660
MECP2	0.00156072198308379	0.0909574207936084	0.118	0.169	1	Other	MECP2
TEX10	0.00156743169425866	0.10853852860211	0.053	0.033	1	Other	TEX10
NAA38	0.0015742263371863	0.00409441570029201	0.364	0.465	1	Other	NAA38
WDFY1	0.00158771886659866	0.0902442730903061	0.112	0.161	1	Other	WDFY1
PRPF38B	0.00158847526593831	0.406212667856958	0.432	0.438	1	Other	PRPF38B
ARID5A	0.00159921522011612	0.142962104962042	0.159	0.218	1	Other	ARID5A
TNFRSF10B	0.00161870632171239	0.0603133170989008	0.041	0.072	1	Other	TNFRSF10B
YWHAH	0.00162372557836932	0.018428619766622	0.118	0.168	1	Other	YWHAH
RMI2	0.00162960599201594	0.0861873166495781	0.022	0.01	1	Other	RMI2
PTPRN2	0.00164053230762554	0.0936011810497614	0.046	0.027	1	Other	PTPRN2
MAPK14	0.0016534082842779	0.0276903144996306	0.068	0.107	1	Other	MAPK14
PPP2R5E	0.00165702654988647	0.123256246690041	0.155	0.216	1	Other	PPP2R5E
BRE	0.00165753251730746	0.0343684069130311	0.099	0.146	1	Other	BRE
FKBP15	0.00167306254252423	0.0177182504480606	0.046	0.077	1	Other	FKBP15
RUNX1	0.00167547677596353	0.100822493840505	0.114	0.162	1	Other	RUNX1
THOC3	0.00168237605523904	0.329426149955481	0.175	0.146	1	Other	THOC3
LAMTOR3	0.00169205832541701	0.00120487588939722	0.12	0.17	1	Other	LAMTOR3
ANXA4	0.00169654687179872	0.21037081181644	0.195	0.161	1	Other	ANXA4
N4BP2L1	0.00170082407858622	0.240254019358446	0.303	0.28	1	Other	N4BP2L1
DCAF5	0.00172510822589638	0.224741229874529	0.1	0.147	1	Other	DCAF5
IFNAR1	0.00173064223939829	0.26252863072265	0.208	0.177	1	Other	IFNAR1
PCNP	0.00174343981503351	0.0301873410731079	0.283	0.374	1	Other	PCNP
HAPLN3	0.00174628663010092	0.020653473330163	0.048	0.081	1	Other	HAPLN3
WDR7	0.001783397939622	0.0117242252798506	0.014	0.034	1	Other	WDR7
RBM18	0.00178810824060432	0.00862815293513497	0.06	0.095	1	Other	RBM18
ABCA1	0.00179401530495098	0.188331025157363	0.057	0.036	1	Other	ABCA1
SERTAD2	0.00180133722358944	0.21675439937977	0.119	0.09	1	Other	SERTAD2
KLC1	0.00180373762334982	0.0556981828040189	0.071	0.108	1	Other	KLC1
FRMD8	0.00181883620850528	0.0226897655231804	0.046	0.077	1	Other	FRMD8
IFRD1	0.0018195596943501	0.378974783580197	0.293	0.267	1	Other	IFRD1
LIMK1	0.00182776129861437	0.0139449741240777	0.022	0.047	1	Other	LIMK1
AKAP2	0.00183585556902223	0.0356080338179323	0.012	0.004	1	Other	AKAP2
PI4K2A	0.00184092532978802	0.0276539652465164	0.029	0.055	1	Other	PI4K2A
ACSF3	0.00185282703504451	0.0375868631326586	0.056	0.09	1	Other	ACSF3
GLYCTK	0.00186662441754529	0.0232787515019424	0.019	0.041	1	Other	GLYCTK
ZNF763	0.00188749433340227	0.0239957757530679	0.005	0.001	1	Other	ZNF763
RP11-498D10.5	0.00189643710272562	0.0165407002933751	0.005	0.001	1	Other	RP11-498D10.5
HP1BP3	0.00190702684757183	0.0354555759693593	0.372	0.473	1	Other	HP1BP3
SCAP	0.00191262046890394	0.00839359729725317	0.031	0.058	1	Other	SCAP
DOCK8	0.00191868437070522	0.430632873557314	0.357	0.355	1	Other	DOCK8
TNIP1	0.00194485474326277	0.0489271578043646	0.151	0.207	1	Other	TNIP1
ATP8B1	0.00195060977847275	0.034026734858816	0.009	0.003	1	Other	ATP8B1
TP53TG3D	0.00195060977847275	0.028699395221321	0.009	0.003	1	Other	TP53TG3D
AC022182.1	0.00195999762246394	0.0401756368636738	0.009	0.003	1	Other	AC022182.1
CA5B	0.00198329664346685	0.355348497656397	0.216	0.191	1	Other	CA5B
DOK7	0.00199766638163079	0.0429980721041519	0.014	0.005	1	Other	DOK7
STAT2	0.00200446090243693	0.349122778468398	0.278	0.256	1	Other	STAT2
CPSF6	0.00201319325793489	0.0351472531888374	0.15	0.203	1	Other	CPSF6
NECAP1	0.00201993321229362	0.104782825350081	0.165	0.226	1	Other	NECAP1
TIAL1	0.00208063398960993	0.0775330782020361	0.247	0.328	1	Other	TIAL1
SNCA	0.00208257768158901	0.0707201948373259	0.025	0.012	1	Other	SNCA
RP11-50E11.3	0.00208956065695939	0.0542274133642292	0.016	0.007	1	Other	RP11-50E11.3
LMNB2	0.00209416981709565	0.00715740254950664	0.024	0.047	1	Other	LMNB2
PGBD1	0.00209663405943691	0.0282635462810687	0.01	0.003	1	Other	PGBD1
NDUFA9	0.00209717559548578	0.0133490582421933	0.165	0.224	1	Other	NDUFA9
MX2	0.00211529505913473	0.0984453606645491	0.167	0.227	1	Other	MX2
UBE2K	0.00213834660012467	0.0225848639949932	0.182	0.245	1	Other	UBE2K
EHD4	0.002141431145028	0.0476347288135833	0.076	0.114	1	Other	EHD4
ZSWIM7	0.00215107525185516	0.023723651690252	0.15	0.207	1	Other	ZSWIM7
NIPAL2	0.00215664828765149	0.0606112262520037	0.03	0.016	1	Other	NIPAL2
EIF2B5	0.00216628663759641	0.0374825646020009	0.098	0.142	1	Other	EIF2B5
ZHX3	0.00217054793395116	0.0734551584032948	0.024	0.011	1	Other	ZHX3
PPFIBP2	0.00217915697278849	0.00300994245902739	0.015	0.036	1	Other	PPFIBP2
SGTA	0.0022067289364924	0.0397836855769856	0.076	0.115	1	Other	SGTA
HIVEP3	0.00221501128605787	0.0105961615102168	0.047	0.077	1	Other	HIVEP3
FGD5-AS1	0.00221710921619177	0.057588626155018	0.128	0.177	1	Other	FGD5-AS1
CHMP4A	0.00221793360248874	0.0271629713561117	0.39	0.495	1	Other	CHMP4A
NOP56	0.00222658290107567	0.0072387673604043	0.161	0.218	1	Other	NOP56
BRAP	0.00223926755379144	0.0285167203750869	0.037	0.066	1	Other	BRAP
CRKL	0.00224467929837975	0.00765397914303298	0.025	0.049	1	Other	CRKL
ZBTB8OS	0.00225675821775777	0.0035551530602782	0.201	0.267	1	Other	ZBTB8OS
FUS	0.00228005227845962	0.10477584976636	0.633	0.763	1	Other	FUS
PPP4R2	0.00228662822069708	0.0249397029580852	0.167	0.227	1	Other	PPP4R2
MAN1B1	0.00229165349293109	0.058396021178545	0.068	0.104	1	Other	MAN1B1
PRPF8	0.00230776737822677	0.153822838636067	0.154	0.211	1	Other	PRPF8
NUP98	0.00230913763513875	0.0591895785735986	0.092	0.135	1	Other	NUP98
PPP1R35	0.00232656860858124	0.0204169330996219	0.167	0.228	1	Other	PPP1R35
RBCK1	0.0023298374766239	0.0422937583341352	0.345	0.446	1	Other	RBCK1
SMIM7	0.00233315024062375	0.0527150973161628	0.201	0.266	1	Other	SMIM7
ZNF638	0.00233917753251528	0.354670869471129	0.213	0.186	1	Other	ZNF638
DUSP10	0.00234247334501919	0.0103503796084287	0.04	0.068	1	Other	DUSP10
NAIP	0.00234367531296586	0.0110892270089151	0.069	0.106	1	Other	NAIP
SNX13	0.00235687894713034	0.0596611485446486	0.078	0.118	1	Other	SNX13
SNRNP35	0.00236232667295429	0.00811761495029401	0.087	0.128	1	Other	SNRNP35
RNF38	0.00237049356324823	0.0165970102966849	0.079	0.118	1	Other	RNF38
NXPE3	0.0023758463764106	0.0226802542155599	0.077	0.115	1	Other	NXPE3
FAM46A	0.00239090504653031	0.00563945631930318	0.074	0.112	1	Other	FAM46A
EPM2A	0.00240214533723764	0.0500793549071305	0.017	0.007	1	Other	EPM2A
RP11-307C12.13	0.00240226232905754	0.00329090198145195	0.01	0.028	1	Other	RP11-307C12.13
USP24	0.00242902264153703	0.392502154091163	0.148	0.118	1	Other	USP24
PRR16	0.00243930678878202	0.0173379664562429	0.006	0.001	1	Other	PRR16
THUMPD1	0.00244338118350905	0.052903463079172	0.287	0.374	1	Other	THUMPD1
CCNB1IP1	0.00244687876504948	0.201362087823891	0.181	0.149	1	Other	CCNB1IP1
WBP2NL	0.00245487770799158	0.0457357921051143	0.014	0.005	1	Other	WBP2NL
ZNF793	0.00246044688946999	0.0929687578560543	0.026	0.013	1	Other	ZNF793
ZNF76	0.00247304834534747	0.0304333673621471	0.036	0.064	1	Other	ZNF76
PWWP2B	0.00249740457026435	0.142654565166031	0.074	0.051	1	Other	PWWP2B
RP11-121C2.2	0.00250946626670487	0.0493526410933808	0.014	0.005	1	Other	RP11-121C2.2
AC017076.5	0.00251305725882114	0.122318253889888	0.035	0.019	1	Other	AC017076.5
RBM22	0.00252196705544207	0.0236478463330378	0.175	0.234	1	Other	RBM22
CLSTN1	0.00252381606628799	0.0473604620170519	0.082	0.121	1	Other	CLSTN1
TRIM28	0.00254633792692713	0.0399173256673325	0.159	0.216	1	Other	TRIM28
ANO9	0.00256370567390915	0.0540446913804994	0.021	0.044	1	Other	ANO9
ZNF829	0.00257339049453152	0.066011250307652	0.024	0.011	1	Other	ZNF829
DNAJA4	0.00259885779853029	0.0123558362651675	0.014	0.033	1	Other	DNAJA4
SNHG10	0.00261101165581637	0.155809115183193	0.063	0.042	1	Other	SNHG10
BCR	0.00264276345422552	0.0988843279465275	0.048	0.08	1	Other	BCR
DBP	0.00265628519343717	0.0221988185551845	0.041	0.07	1	Other	DBP
GTF2F1	0.00265683586109707	0.043021936491437	0.114	0.16	1	Other	GTF2F1
RP11-354P11.3	0.00265917832459297	0.100775544978235	0.027	0.014	1	Other	RP11-354P11.3
CRAMP1L	0.00265956894960619	0.19474142196275	0.038	0.022	1	Other	CRAMP1L
ADNP2	0.00267335037151684	0.066358751430988	0.051	0.082	1	Other	ADNP2
RTF1	0.0026742142538588	0.0923908707287362	0.246	0.322	1	Other	RTF1
RIOK3	0.00269853556693194	0.0681197063961978	0.279	0.359	1	Other	RIOK3
GARS	0.0027571682510365	0.0382595531052244	0.077	0.114	1	Other	GARS
TMEM245	0.00276052239464824	0.0377123892379777	0.06	0.094	1	Other	TMEM245
IFI44	0.00276394771766785	0.0881754570119	0.29	0.37	1	Other	IFI44
RP4-773N10.4	0.00276858312144619	0.0285563133054313	0.01	0.003	1	Other	RP4-773N10.4
CLDN5	0.0027716206978232	0.00434922852945564	0.001	0.013	1	Other	CLDN5
SLC18B1	0.00279384304140573	0.135881993690438	0.068	0.046	1	Other	SLC18B1
LHFPL2	0.00279719357214939	0.0174180493255128	0.025	0.012	1	Other	LHFPL2
MRPL18	0.00280128066021744	0.00430444377844008	0.182	0.244	1	Other	MRPL18
RAD21	0.00280554899409351	0.129276589281906	0.244	0.321	1	Other	RAD21
RPS6KA3	0.00280565381496183	0.0667552798161508	0.153	0.206	1	Other	RPS6KA3
PML	0.00281190181379066	0.0212669593392203	0.089	0.13	1	Other	PML
TAPBP	0.00282310213255239	0.332839999558491	0.624	0.666	1	Other	TAPBP
PIGS	0.00282748865570404	0.0343870795599874	0.046	0.076	1	Other	PIGS
C1orf63	0.00283320608314318	0.286039507459468	0.708	0.752	1	Other	C1orf63
TMEM38A	0.0028677498780967	0.0387762857701424	0.012	0.005	1	Other	TMEM38A
CREB1	0.00289854475813039	0.271919835319887	0.196	0.169	1	Other	CREB1
ITGB2-AS1	0.00291155211477947	0.0751649153178811	0.056	0.089	1	Other	ITGB2-AS1
PSMG4	0.00291674250105063	0.00153658373440901	0.149	0.203	1	Other	PSMG4
FAM84B	0.00292864256443064	0.0170750916570967	0.017	0.038	1	Other	FAM84B
MRPS26	0.00293547154583129	0.00926166136738926	0.15	0.206	1	Other	MRPS26
GAS8	0.00294251694049845	0.0747928079332978	0.019	0.008	1	Other	GAS8
MGRN1	0.00294585923477771	0.0679945822246388	0.043	0.073	1	Other	MGRN1
RPS27	0.00295445866992106	0.0541251741263213	0.957	0.998	1	Other	RPS27
CEP70	0.00297109788736834	0.0192034558088604	0.014	0.033	1	Other	CEP70
MRPL37	0.00298000205267061	0.00420801711335139	0.083	0.122	1	Other	MRPL37
WSB1	0.00298217074127073	0.425926119903426	0.391	0.394	1	Other	WSB1
CCDC117	0.0029853836567787	0.185223605131062	0.074	0.052	1	Other	CCDC117
NISCH	0.00299046871270696	0.0378947931242181	0.069	0.104	1	Other	NISCH
HIGD1A	0.003006614768056	0.0409203190729807	0.127	0.18	1	Other	HIGD1A
CHORDC1	0.00303108197719649	0.0497794014849386	0.164	0.222	1	Other	CHORDC1
EIF3J	0.00305010073072391	0.0623437311338114	0.128	0.177	1	Other	EIF3J
ZNF181	0.00305987419363883	0.0583394651075741	0.025	0.012	1	Other	ZNF181
AC009495.2	0.00307199897312356	0.0792726004529028	0.014	0.005	1	Other	AC009495.2
AL592183.1	0.00307209480834877	0.227013397884819	0.199	0.17	1	Other	AL592183.1
DNAJB12	0.00308641753509226	0.0661407023708574	0.122	0.17	1	Other	DNAJB12
PCNT	0.00314844225565883	0.135700424249283	0.052	0.083	1	Other	PCNT
SUPT20H	0.00315590407813862	0.0435164668569827	0.125	0.173	1	Other	SUPT20H
STX2	0.00318355867299742	0.0966680721148871	0.047	0.077	1	Other	STX2
ZNF789	0.00324289075268156	0.105156588734787	0.061	0.04	1	Other	ZNF789
DNAJC7	0.00329189062467153	0.0813363214776086	0.282	0.366	1	Other	DNAJC7
LLPH	0.00330410894066118	0.0199284175568643	0.185	0.248	1	Other	LLPH
TBC1D5	0.00331611203654402	0.27298850387877	0.138	0.111	1	Other	TBC1D5
MBNL1	0.00332357838253645	0.135029615611968	0.567	0.689	1	Other	MBNL1
RYBP	0.00335861113597965	0.00163531851861104	0.058	0.091	1	Other	RYBP
TRMT2A	0.00336559967907574	0.00840242252027146	0.048	0.078	1	Other	TRMT2A
WIPF2	0.00338437285639248	0.02031216487578	0.066	0.1	1	Other	WIPF2
TBC1D15	0.00340170510360874	0.032817613532744	0.104	0.147	1	Other	TBC1D15
TPP1	0.00341033378195887	0.0157826642283471	0.124	0.169	1	Other	TPP1
HSPG2	0.0034593549889236	0.00581904404744975	0.007	0.002	1	Other	HSPG2
STX4	0.00347607501026108	0.0900249153100955	0.109	0.156	1	Other	STX4
HHAT	0.00347823708279984	0.00763815708457599	0.007	0.002	1	Other	HHAT
CTD-2287O16.5	0.00348677744238166	0.070821975392362	0.029	0.015	1	Other	CTD-2287O16.5
CMIP	0.00351112852067595	0.0060783478119798	0.112	0.155	1	Other	CMIP
LL09NC01-251B2.3	0.00353016987532734	0.0227450367630947	0.005	0.001	1	Other	LL09NC01-251B2.3
CTA-407F11.7	0.00353016987532734	0.0134265781640444	0.005	0.001	1	Other	CTA-407F11.7
TPM4	0.00353579527072915	0.0251094281475326	0.161	0.211	1	Other	TPM4
RP1-45N11.1	0.00354107303492966	0.0204972902350794	0.005	0.001	1	Other	RP1-45N11.1
HLA-DQB2	0.00354762962793353	0.012464599958229	0.005	0.001	1	Other	HLA-DQB2
ZNF765	0.00355543245472753	0.0971154545211951	0.037	0.022	1	Other	ZNF765
TPM1	0.00355885363010668	0.0191840954263537	0.014	0.032	1	Other	TPM1
DCTN5	0.0035611508778891	0.00947664700587822	0.035	0.061	1	Other	DCTN5
DDX56	0.00356438922656265	0.0512920111573911	0.066	0.1	1	Other	DDX56
ANAPC5	0.00356485438774259	0.0864500757860229	0.263	0.339	1	Other	ANAPC5
PAPLN	0.00358278502790958	0.00498757505935226	0.005	0.001	1	Other	PAPLN
RP3-460G2.2	0.00358278502790958	0.00326182683552087	0.005	0.001	1	Other	RP3-460G2.2
SPRY2	0.00358471914605089	0.0366977027667319	0.012	0.005	1	Other	SPRY2
UBQLN1	0.0036136264487662	0.0276078596203002	0.136	0.187	1	Other	UBQLN1
EVI5	0.00361831376936496	0.109237125911623	0.062	0.042	1	Other	EVI5
C12orf43	0.00365556354103836	0.0259373154220421	0.038	0.065	1	Other	C12orf43
CREBZF	0.00367161488762245	0.329154044157538	0.248	0.226	1	Other	CREBZF
MRPL12	0.00368198326474909	0.062473863013896	0.104	0.148	1	Other	MRPL12
TRAPPC2P1	0.00368226839356759	0.180596611686375	0.109	0.083	1	Other	TRAPPC2P1
PARP11	0.00368564245974231	0.00197886000720132	0.058	0.091	1	Other	PARP11
AKNA	0.00369107459504865	0.275340569597242	0.243	0.316	1	Other	AKNA
SLC17A9	0.00369556089958451	0.0921770717379093	0.038	0.023	1	Other	SLC17A9
CLNK	0.00373447406942101	0.0257117285874013	0.009	0.003	1	Other	CLNK
SRCAP	0.00373531796980387	0.0190516652138274	0.06	0.092	1	Other	SRCAP
CHD1	0.00374347867048295	0.097146717456144	0.279	0.359	1	Other	CHD1
EDEM2	0.00375200546990045	0.0887551926316345	0.099	0.142	1	Other	EDEM2
MAPKAPK2	0.00375359459365918	0.165508559308512	0.136	0.189	1	Other	MAPKAPK2
ZNF329	0.00376491765380029	0.095563579231572	0.038	0.023	1	Other	ZNF329
MADD	0.00377329398289026	0.0810410274696623	0.048	0.078	1	Other	MADD
ARHGEF18	0.00381252200870644	0.221560778774326	0.13	0.104	1	Other	ARHGEF18
CUL5	0.00383263789805409	0.0936615621749949	0.164	0.221	1	Other	CUL5
GMEB2	0.00383940109741571	0.0418316307822545	0.024	0.046	1	Other	GMEB2
AFG3L2	0.00384848222292021	0.031619461920421	0.053	0.084	1	Other	AFG3L2
CRYBG3	0.00385192148492103	0.0370795252229026	0.014	0.005	1	Other	CRYBG3
HNRNPUL2	0.00385889357669911	0.0556804530226919	0.043	0.072	1	Other	HNRNPUL2
CROT	0.00386947263826264	0.00536846780501513	0.017	0.038	1	Other	CROT
IFFO1	0.00387984985751614	0.0226652349301487	0.036	0.062	1	Other	IFFO1
ZNF692	0.00388839453154121	0.0116164902701976	0.029	0.053	1	Other	ZNF692
CDC123	0.00389799122708746	0.00560411768188995	0.146	0.195	1	Other	CDC123
FEM1C	0.00393115146628614	0.006888116310971	0.027	0.051	1	Other	FEM1C
SHPRH	0.00393783590453507	0.389314809919931	0.165	0.14	1	Other	SHPRH
ZNF280D	0.00394123433728194	0.290892075012197	0.182	0.156	1	Other	ZNF280D
RBFA	0.00394341999991612	0.0125048891573695	0.063	0.097	1	Other	RBFA
KIAA0319L	0.00395839061354316	0.0676358127531487	0.066	0.099	1	Other	KIAA0319L
ZNF688	0.00397000816260849	0.048091583211564	0.108	0.152	1	Other	ZNF688
RFNG	0.0039830127397241	0.0379992485475536	0.104	0.149	1	Other	RFNG
SNRPE	0.00399110514152131	0.0073950391876324	0.293	0.374	1	Other	SNRPE
HIST1H3D	0.00400930107015303	0.0173656864698389	0.016	0.036	1	Other	HIST1H3D
TRIP11	0.00402511411794398	0.375127590985241	0.17	0.143	1	Other	TRIP11
WAC-AS1	0.00402827507967617	0.0570243292479461	0.072	0.109	1	Other	WAC-AS1
DCAF15	0.00405814102852713	0.0600500084150051	0.069	0.104	1	Other	DCAF15
LMTK2	0.00407476686646864	0.0183111398898818	0.017	0.037	1	Other	LMTK2
WRAP73	0.00411472979254105	0.0409276173359753	0.061	0.094	1	Other	WRAP73
C14orf80	0.00412666615053676	0.0166663245064312	0.027	0.05	1	Other	C14orf80
HMGA1P4	0.00412945305465027	0.0365248479086116	0.011	0.004	1	Other	HMGA1P4
LRIG1	0.00413112370750319	0.00103725507423173	0.009	0.025	1	Other	LRIG1
MYO9A	0.00414354932629586	0.136551716274119	0.083	0.059	1	Other	MYO9A
CRCP	0.00414622610373338	0.0332816361820691	0.135	0.185	1	Other	CRCP
CTNND1	0.00417689184682057	0.0845739966970465	0.04	0.024	1	Other	CTNND1
RECQL5	0.00417747604884991	0.129167102814624	0.035	0.02	1	Other	RECQL5
MOB1B	0.00418061026224831	0.115989535591538	0.065	0.043	1	Other	MOB1B
CTC-505O3.3	0.00419995281477486	0.0658119435009906	0.009	0.025	1	Other	CTC-505O3.3
IFI16	0.00422372494620146	0.3120091773155	0.421	0.415	1	Other	IFI16
PRKACB	0.00426385023940908	0.0164437519674375	0.175	0.228	1	Other	PRKACB
FOXK1	0.00431089329911077	0.0504201179726836	0.084	0.122	1	Other	FOXK1
PNP	0.0043335845297482	0.0368700503488426	0.065	0.098	1	Other	PNP
GCC2	0.00434174816450457	0.120873297993984	0.391	0.49	1	Other	GCC2
ATP8A1	0.00434709905976728	0.219223641517762	0.143	0.114	1	Other	ATP8A1
CCM2	0.00439661024765482	0.0892826619874841	0.22	0.291	1	Other	CCM2
NUDT18	0.00447189033603882	0.00590857887341514	0.055	0.085	1	Other	NUDT18
RCC2	0.0044781159067427	0.0513789620442436	0.096	0.137	1	Other	RCC2
SIRT2	0.00448584426838835	0.13635904881809	0.159	0.209	1	Other	SIRT2
NDUFA5	0.00448912938092707	0.00947095633942951	0.261	0.342	1	Other	NDUFA5
MIEN1	0.00453388072536573	0.00508035369421078	0.257	0.329	1	Other	MIEN1
ABCA2	0.00457176517669922	0.0342018453262866	0.019	0.038	1	Other	ABCA2
TMEM87A	0.00457555392094378	0.100017825106155	0.171	0.227	1	Other	TMEM87A
ARHGAP4	0.0045826150504966	0.140788369503847	0.261	0.34	1	Other	ARHGAP4
DDX41	0.00459379743903382	0.0716782279211357	0.051	0.081	1	Other	DDX41
CLTC	0.00461516632183149	0.122585575471917	0.109	0.151	1	Other	CLTC
GAS2L1	0.00462779395109535	0.0195566446758349	0.001	0.012	1	Other	GAS2L1
STAT6	0.00464024347923452	0.280916337816314	0.189	0.162	1	Other	STAT6
UBA7	0.00464035710593969	0.0866930528536649	0.077	0.113	1	Other	UBA7
PPAN	0.00465458728834917	0.00469923539511877	0.038	0.065	1	Other	PPAN
SERINC1	0.00469244846685812	0.0679782001238275	0.226	0.302	1	Other	SERINC1
RPL7A	0.00470789354046045	0.0225479498014787	0.923	0.999	1	Other	RPL7A
TRAPPC2	0.00471820498452907	0.0264126692863739	0.151	0.199	1	Other	TRAPPC2
SLC25A32	0.00472149459238691	0.203147893894446	0.112	0.086	1	Other	SLC25A32
TBC1D25	0.0047254950847786	0.00272193787728997	0.026	0.048	1	Other	TBC1D25
CBX3	0.00473765722866642	0.0155848228338609	0.387	0.486	1	Other	CBX3
OTUD3	0.00474618497064156	0.0355843789192898	0.025	0.047	1	Other	OTUD3
REM2	0.00474638810114729	0.0718664071383218	0.016	0.007	1	Other	REM2
ZNF302	0.00477041179871839	0.248167938415032	0.125	0.099	1	Other	ZNF302
ARPC1A	0.00477744171053639	0.00992750928368125	0.136	0.183	1	Other	ARPC1A
GALNT1	0.00477937236183258	0.0167396868612211	0.119	0.162	1	Other	GALNT1
MRPL9	0.00478931940767701	0.043699624498772	0.191	0.254	1	Other	MRPL9
HIST2H2AA3	0.0048041771769372	0.0379259322042114	0.037	0.063	1	Other	HIST2H2AA3
ZBTB44	0.00480510804703852	0.153755045970212	0.135	0.184	1	Other	ZBTB44
TUG1	0.00486586659898721	0.404075604070235	0.158	0.131	1	Other	TUG1
DPP9	0.00487352127804297	0.0324083676594127	0.076	0.11	1	Other	DPP9
CDK11A	0.00489019949668669	0.124335537644112	0.186	0.246	1	Other	CDK11A
RP11-277L2.3	0.00489324802392925	0.185717186559187	0.103	0.079	1	Other	RP11-277L2.3
ANK1	0.00490987703262697	0.0594844705499267	0.016	0.007	1	Other	ANK1
PDRG1	0.00495515182925756	0.179452322295934	0.13	0.104	1	Other	PDRG1
SEC24C	0.0049614706916009	0.0290608235087601	0.047	0.075	1	Other	SEC24C
ZFC3H1	0.00496801400160907	0.394311594219093	0.292	0.274	1	Other	ZFC3H1
EIF3A	0.00497405165177833	0.167240694606781	0.346	0.437	1	Other	EIF3A
XIAP	0.00500140899929747	0.0282306564996216	0.108	0.15	1	Other	XIAP
BDP1	0.00503249844282422	0.402995831269258	0.292	0.277	1	Other	BDP1
LRRC45	0.00508572640982376	0.0179270476171974	0.021	0.042	1	Other	LRRC45
BIN3	0.00510107712813835	0.0402344226420988	0.062	0.094	1	Other	BIN3
CAMSAP1	0.00510892538278512	0.010077032606484	0.02	0.04	1	Other	CAMSAP1
DCUN1D1	0.00511290035085178	0.0403438806704851	0.099	0.138	1	Other	DCUN1D1
POMT1	0.00511661560419719	0.0124343047973588	0.014	0.031	1	Other	POMT1
MAP4K5	0.00512711502023538	0.298496743767113	0.12	0.095	1	Other	MAP4K5
TAF15	0.00518062260834873	0.0383615185652122	0.161	0.213	1	Other	TAF15
IBTK	0.00522493724938565	0.0332349788355644	0.088	0.126	1	Other	IBTK
SUPV3L1	0.0052338301508444	0.075993375611025	0.132	0.178	1	Other	SUPV3L1
CTD-2012K14.7	0.00524328339464517	0.0454254486914186	0.011	0.004	1	Other	CTD-2012K14.7
EML3	0.00528112664639306	0.109964593135951	0.046	0.074	1	Other	EML3
WNT2B	0.00531718442500082	0.0247262424437481	0.011	0.004	1	Other	WNT2B
CARS2	0.00532521326244425	0.0508400543532278	0.14	0.188	1	Other	CARS2
ARHGAP5	0.00534711501329723	0.129043659677433	0.11	0.084	1	Other	ARHGAP5
SLC25A36	0.00534886652645536	0.185416298687305	0.221	0.292	1	Other	SLC25A36
ACAP3	0.00537321774032251	0.0393125188274411	0.037	0.063	1	Other	ACAP3
FSIP2	0.00539155083193869	0.0468722645204706	0.012	0.005	1	Other	FSIP2
ELMOD3	0.00541036159514768	0.0740292005215183	0.043	0.071	1	Other	ELMOD3
RAP1GDS1	0.0054125780713008	0.262679489395281	0.161	0.134	1	Other	RAP1GDS1
SFT2D3	0.00544252913886815	0.00242447588548012	0.029	0.051	1	Other	SFT2D3
ECH1	0.00548330788709453	0.0438345244569278	0.292	0.374	1	Other	ECH1
CREB3L2	0.00549270037875478	0.15287191457242	0.102	0.076	1	Other	CREB3L2
COL9A3	0.00550429374857168	0.0580871223655336	0.024	0.012	1	Other	COL9A3
HIST1H2AM	0.0055094346231686	0.0130641675536072	0.004	0.016	1	Other	HIST1H2AM
DUSP11	0.00552325759368071	0.0070292334051496	0.13	0.178	1	Other	DUSP11
ATG9A	0.00554745039123728	0.0368494645447195	0.04	0.066	1	Other	ATG9A
FBXW11	0.00559857071643986	0.175406461544624	0.114	0.088	1	Other	FBXW11
TBL1X	0.0056030618150298	0.177185895710776	0.061	0.093	1	Other	TBL1X
ADAR	0.00560422462463599	0.19099130203926	0.397	0.505	1	Other	ADAR
OXA1L	0.00560488350273254	0.0819154707819657	0.179	0.237	1	Other	OXA1L
PTPN6	0.00561891607208754	0.286167772527472	0.275	0.257	1	Other	PTPN6
ZNF217	0.00563865862901049	0.033826011841861	0.06	0.09	1	Other	ZNF217
PRR7	0.00567620022282446	0.230913834500796	0.114	0.09	1	Other	PRR7
YTHDF3	0.00568592369043222	0.00528435451527823	0.056	0.086	1	Other	YTHDF3
CTAGE5	0.00569334577094471	0.127341866698977	0.053	0.035	1	Other	CTAGE5
PPP2R2D	0.00572482140292793	0.0277497034085684	0.074	0.109	1	Other	PPP2R2D
PUM2	0.00573197622330496	0.110001185235475	0.113	0.157	1	Other	PUM2
SNAP23	0.00577352804433759	0.234898574577921	0.195	0.169	1	Other	SNAP23
MTRF1	0.00579697557121321	0.00583993818449258	0.027	0.05	1	Other	MTRF1
AHNAK	0.00580356405085053	0.242877911190382	0.4	0.484	1	Other	AHNAK
PRKD3	0.00580914833042993	0.257777929171546	0.194	0.167	1	Other	PRKD3
CXorf23	0.00582390151715256	0.16089198459659	0.067	0.047	1	Other	CXorf23
RP11-230C9.2	0.00582891690354987	0.0278124412099793	0.006	0.002	1	Other	RP11-230C9.2
LSG1	0.00583461418298273	0.119908251705775	0.047	0.075	1	Other	LSG1
[truncated: 21,948 more rows]
